# Supplementary material for: Comparative Metabolomics and Proteomics Reveal Vibrio parahaemolyticus Targets Hypoxia-Related Signaling Pathways of Takifugu obscurus
Source: Front Immunol. 2022 Jan 13;12:825358. doi: 10.3389/fimmu.2021.825358 (PMC8793131; doi:10.3389/fimmu.2021.825358)
Supplement: Supplementary file 2 [file Table_1.xls]

HC.vs.NC_neg_kegg_enrichment_result
SampleGroup	Type	MapID	MapTitle	Pvalue	x	y	n	N	EnrichDirect	MetaIDs	kegg_cpd_id	Type	MapID	MapTitle	Pvalue	AdjustedPv	x	y	n	N	EnrichDirect	ProtID	Description
HC.vs.NC	Met_kegg	map00970	Aminoacyl-tRNA biosynthesis	0.459067299	1	3	15	82	Over	L-lysine	cpd:C00047	Pro_kegg	map00970	Aminoacyl-tRNA biosynthesis	0.174692324	0.643603298	2	32	62	2616	Over	XP_003967028.2 XP_003967662.1	O-phosphoseryl-tRNA(Sec) selenium transferase [Takifugu rubripes],tyrosine--tRNA ligase, mitochondrial [Takifugu rubripes]
HC.vs.NC	Met_kegg	map00310	Lysine degradation	0.459067299	1	3	15	82	Over	L-lysine	cpd:C00047	Pro_kegg	map00310	Lysine degradation	0.439111445	0.768565956	1	24	62	2616	Over	XP_029684321.1	hydroxylysine kinase-like [Takifugu rubripes]
HC.vs.NC	Met_kegg	map04216	Ferroptosis	0.459067299	1	3	15	82	Over	gamma-Glutamylcysteine	cpd:C00669	Pro_kegg	map04216	Ferroptosis	0.537996169	0.768565956	1	32	62	2616	Over	XP_003964046.1	voltage-dependent anion-selective channel protein 2 [Takifugu rubripes]
HC.vs.NC	Met_kegg	map00790	Folate biosynthesis	0.334236676	1	2	15	82	Over	5-Phosphoribosyl 1-pyrophosphate	cpd:C00119	Pro_kegg	map00790	Folate biosynthesis	0.351548717	0.768565956	1	18	62	2616	Over	XP_003967061.2	aldo-keto reductase family 1 member B1-like isoform X1 [Takifugu rubripes]
HC.vs.NC	Met_kegg	map00230	Purine metabolism	0.666150055	2	9	15	82	Over	5-Phosphoribosyl 1-pyrophosphate, Xanthosine	cpd:C00119,cpd:C01762	Pro_kegg	map00230	Purine metabolism	0.011932982	0.417654374	6	82	62	2616	Over	XP_003961230.1 XP_003964206.1 XP_003968892.1 XP_003973899.1 XP_003973911.1 XP_029689488.1	adenosine kinase isoform X3 [Takifugu rubripes],adenosine kinase-like isoform X1 [Takifugu rubripes],ribonucleoside-diphosphate reductase subunit M2 B [Takifugu rubripes],multifunctional protein ADE2 [Takifugu rubripes],inosine triphosphate pyrophosphatase [Takifugu rubripes],adenylate cyclase type 6-like [Takifugu rubripes]
HC.vs.NC	Met_kegg	map00480	Glutathione metabolism	0.224680686	2	5	15	82	Over	gamma-Glutamylcysteine, Nicotinamide adenine dinucleotide phosphate	cpd:C00669,cpd:C00006	Pro_kegg	map00480	Glutathione metabolism	0.580790559	0.776749719	1	36	62	2616	Over	XP_003968892.1	ribonucleoside-diphosphate reductase subunit M2 B [Takifugu rubripes]
HC.vs.NC	Met_kegg	map01230	Biosynthesis of amino acids	1	2	10	15	82	Over	L-lysine, 5-Phosphoribosyl 1-pyrophosphate	cpd:C00047,cpd:C00119	Pro_kegg	map01230	Biosynthesis of amino acids	0.681526523	0.851908153	2	70	62	2616	Over	XP_003972085.2 XP_003979332.2	pyrroline-5-carboxylate reductase 1, mitochondrial-like [Takifugu rubripes],probable low-specificity L-threonine aldolase 2 [Takifugu rubripes]
HC.vs.NC	Met_kegg	map00030	Pentose phosphate pathway	0.606251659	2	7	15	82	Over	5-Phosphoribosyl 1-pyrophosphate, Gluconolactone	cpd:C00119,cpd:C00198	Pro_kegg	map00030	Pentose phosphate pathway	0.503106758	0.768565956	1	29	62	2616	Over	XP_003966758.2	regucalcin isoform X1 [Takifugu rubripes]
HC.vs.NC	Met_kegg	map01100	Metabolic pathways	1	11	60	15	82	Over	Prostaglandin A2, L-lysine, 5-Phosphoribosyl 1-pyrophosphate, Citicoline, Fumaric acid, gamma-Glutamylcysteine, Gluconolactone, Nicotinamide adenine dinucleotide phosphate, NAD+, Xanthosine, Cytidine-5'-monophosphate	cpd:C05953,cpd:C00047,cpd:C00119,cpd:C00307,cpd:C00122,cpd:C00669,cpd:C00198,cpd:C00006,cpd:C00003,cpd:C01762,cpd:C00055	Pro_kegg	map01100	Metabolic pathways	0.801748527	0.935373281	20	785	62	2616	Over	XP_003961230.1 XP_003963196.1 XP_003963663.2 XP_003964206.1 XP_003964805.1 XP_003964868.2 XP_003966758.2 XP_003967061.2 XP_003968892.1 XP_003972085.2 XP_003973899.1 XP_003973911.1 XP_003975657.1 XP_003976931.1 XP_003979332.2 XP_011602981.2 XP_011604737.1 XP_011611150.2 XP_011616332.1 XP_029684321.1	adenosine kinase isoform X3 [Takifugu rubripes],cysteine sulfinic acid decarboxylase isoform X2 [Takifugu rubripes],3-hydroxyanthranilate 3,4-dioxygenase isoform X2 [Takifugu rubripes],adenosine kinase-like isoform X1 [Takifugu rubripes],retinol dehydrogenase 8-like [Takifugu rubripes],1-phosphatidylinositol 4,5-bisphosphate phosphodiesterase delta-3 [Takifugu rubripes],regucalcin isoform X1 [Tak…
HC.vs.NC_pos_kegg_enrichment_result
SampleGroup	Type	MapID	MapTitle	Pvalue	x	y	n	N	EnrichDirect	MetaIDs	kegg_cpd_id	Type	MapID	MapTitle	Pvalue	AdjustedPv	x	y	n	N	EnrichDirect	ProtID	Description
HC.vs.NC	Met_kegg	map00480	Glutathione metabolism	1	1	6	15	102	Over	Spermine	cpd:C00750	Pro_kegg	map00480	Glutathione metabolism	0.580790559	0.776749719	1	36	62	2616	Over	XP_003968892.1	ribonucleoside-diphosphate reductase subunit M2 B [Takifugu rubripes]
HC.vs.NC	Met_kegg	map00500	Starch and sucrose metabolism	0.147058824	1	1	15	102	Over	Trehalose	cpd:C01083	Pro_kegg	map00500	Starch and sucrose metabolism	0.465628215	0.768565956	1	26	62	2616	Over	XP_011611150.2	lysosomal alpha-glucosidase-like [Takifugu rubripes]
HC.vs.NC	Met_kegg	map00310	Lysine degradation	0.556379924	1	5	15	102	Over	L-Pipecolate	cpd:C00408	Pro_kegg	map00310	Lysine degradation	0.439111445	0.768565956	1	24	62	2616	Over	XP_029684321.1	hydroxylysine kinase-like [Takifugu rubripes]
HC.vs.NC	Met_kegg	map00330	Arginine and proline metabolism	0.21337471	2	6	15	102	Over	cis-4-Hydroxy-D-proline, Spermine	cpd:C03440,cpd:C00750	Pro_kegg	map00330	Arginine and proline metabolism	0.590864584	0.776749719	1	37	62	2616	Over	XP_003972085.2	pyrroline-5-carboxylate reductase 1, mitochondrial-like [Takifugu rubripes]
HC.vs.NC	Met_kegg	map00230	Purine metabolism	0.162943374	3	10	15	102	Over	Hypoxanthine, Inosine, 2'-Deoxyadenosine	cpd:C00262,cpd:C00294,cpd:C00559	Pro_kegg	map00230	Purine metabolism	0.011932982	0.417654374	6	82	62	2616	Over	XP_003961230.1 XP_003964206.1 XP_003968892.1 XP_003973899.1 XP_003973911.1 XP_029689488.1	adenosine kinase isoform X3 [Takifugu rubripes],adenosine kinase-like isoform X1 [Takifugu rubripes],ribonucleoside-diphosphate reductase subunit M2 B [Takifugu rubripes],multifunctional protein ADE2 [Takifugu rubripes],inosine triphosphate pyrophosphatase [Takifugu rubripes],adenylate cyclase type 6-like [Takifugu rubripes]
HC.vs.NC	Met_kegg	map01100	Metabolic pathways	1	11	73	15	102	Over	L-Pipecolate, Citraconic acid, Hypoxanthine, Pyridoxamine, Inosine, Pyridoxamine 5-phosphate, Trehalose, 17alpha-Hydroxyprogesterone, Spermine, Cholecalciferol, 2'-Deoxyadenosine	cpd:C00408,cpd:C02226,cpd:C00262,cpd:C00534,cpd:C00294,cpd:C00647,cpd:C01083,cpd:C01176,cpd:C00750,cpd:C05443,cpd:C00559	Pro_kegg	map01100	Metabolic pathways	0.801748527	0.935373281	20	785	62	2616	Over	XP_003961230.1 XP_003963196.1 XP_003963663.2 XP_003964206.1 XP_003964805.1 XP_003964868.2 XP_003966758.2 XP_003967061.2 XP_003968892.1 XP_003972085.2 XP_003973899.1 XP_003973911.1 XP_003975657.1 XP_003976931.1 XP_003979332.2 XP_011602981.2 XP_011604737.1 XP_011611150.2 XP_011616332.1 XP_029684321.1	adenosine kinase isoform X3 [Takifugu rubripes],cysteine sulfinic acid decarboxylase isoform X2 [Takifugu rubripes],3-hydroxyanthranilate 3,4-dioxygenase isoform X2 [Takifugu rubripes],adenosine kinase-like isoform X1 [Takifugu rubripes],retinol dehydrogenase 8-like [Takifugu rubripes],1-phosphatidylinositol 4,5-bisphosphate phosphodiesterase delta-3 [Takifugu rubripes],regucalcin isoform X1 [Tak…
