# Supplementary material for: Comparative Metabolomics and Proteomics Reveal Vibrio parahaemolyticus Targets Hypoxia-Related Signaling Pathways of Takifugu obscurus
Source: Front Immunol. 2022 Jan 13;12:825358. doi: 10.3389/fimmu.2021.825358 (PMC8793131; doi:10.3389/fimmu.2021.825358)
Supplement: Supplementary file 3 [file Table_2.xls]

NI.vs.NC_neg_kegg_enrichment_result
SampleGroup	Type	MapID	MapTitle	Pvalue	x	y	n	N	EnrichDirect	MetaIDs	kegg_cpd_id	Type	MapID	MapTitle	Pvalue	AdjustedPv	x	y	n	N	EnrichDirect	ProtID	Description
NI.vs.NC	Met_kegg	map01040	Biosynthesis of unsaturated fatty acids	0.424952856	1	6	7	82	Over	Arachidic acid	cpd:C06425	Pro_kegg	map01040	Biosynthesis of unsaturated fatty acids	0.309030327	0.785422455	1	14	68	2616	Over	XP_003972070.1	very-long-chain enoyl-CoA reductase isoform X1 [Takifugu rubripes]
NI.vs.NC	Met_kegg	map00970	Aminoacyl-tRNA biosynthesis	0.237522584	1	3	7	82	Over	L-lysine	cpd:C00047	Pro_kegg	map00970	Aminoacyl-tRNA biosynthesis	0.571689913	0.832460751	1	32	68	2616	Over	XP_003967662.1	tyrosine--tRNA ligase, mitochondrial [Takifugu rubripes]
NI.vs.NC	Met_kegg	map00240	Pyrimidine metabolism	0.424952856	1	6	7	82	Over	Cytidine	cpd:C00475	Pro_kegg	map00240	Pyrimidine metabolism	0.356443549	0.785422455	2	48	68	2616	Over	XP_003964703.3 XP_003965904.1	soluble calcium-activated nucleotidase 1 isoform X2 [Takifugu rubripes],dihydropyrimidinase [Takifugu rubripes]
NI.vs.NC	Met_kegg	map00052	Galactose metabolism	0.367448141	1	5	7	82	Over	D-Galactosamine	cpd:C02262	Pro_kegg	map00052	Galactose metabolism	0.13634751	0.785422455	2	25	68	2616	Over	XP_011611150.2 XP_011617976.2	lysosomal alpha-glucosidase-like [Takifugu rubripes],beta-galactosidase isoform X2 [Takifugu rubripes]
NI.vs.NC_pos_kegg_enrichment_result
SampleGroup	Type	MapID	MapTitle	Pvalue	x	y	n	N	EnrichDirect	MetaIDs	kegg_cpd_id	Type	MapID	MapTitle	Pvalue	AdjustedPv	x	y	n	N	EnrichDirect	ProtID	Description
NI.vs.NC	Met_kegg	map00970	Aminoacyl-tRNA biosynthesis	0.409579277	1	5	10	102	Over	L-Glutamic acid	cpd:C00025	Pro_kegg	map00970	Aminoacyl-tRNA biosynthesis	0.571689913	0.832460751	1	32	68	2616	Over	XP_003967662.1	tyrosine--tRNA ligase, mitochondrial [Takifugu rubripes]
NI.vs.NC	Met_kegg	map00730	Thiamine metabolism	0.268608037	1	3	10	102	Over	Pyridoxal 5'-phosphate	cpd:C00018	Pro_kegg	map00730	Thiamine metabolism	0.190216028	0.785422455	1	8	68	2616	Over	XP_003967945.1	thiamin pyrophosphokinase 1 [Takifugu rubripes]
NI.vs.NC	Met_kegg	map00250	Alanine, aspartate and glutamate metabolism	0.187342264	1	2	10	102	Over	L-Glutamic acid	cpd:C00025	Pro_kegg	map00250	Alanine, aspartate and glutamate metabolism	0.571689913	0.832460751	1	32	68	2616	Over	XP_003976323.1	aspartoacylase isoform X2 [Takifugu rubripes]
NI.vs.NC	Met_kegg	map00240	Pyrimidine metabolism	0.409579277	1	5	10	102	Over	UDP	cpd:C00015	Pro_kegg	map00240	Pyrimidine metabolism	0.356443549	0.785422455	2	48	68	2616	Over	XP_003964703.3 XP_003965904.1	soluble calcium-activated nucleotidase 1 isoform X2 [Takifugu rubripes],dihydropyrimidinase [Takifugu rubripes]
NI.vs.NC	Met_kegg	map00340	Histidine metabolism	0.046974109	2	4	10	102	Over	1-Methylhistidine, L-Glutamic acid	cpd:C01152,cpd:C00025	Pro_kegg	map00340	Histidine metabolism	0.36181955	0.785422455	1	17	68	2616	Over	XP_003976323.1	aspartoacylase isoform X2 [Takifugu rubripes]
