# Supplementary material for: Comparative Metabolomics and Proteomics Reveal Vibrio parahaemolyticus Targets Hypoxia-Related Signaling Pathways of Takifugu obscurus
Source: Front Immunol. 2022 Jan 13;12:825358. doi: 10.3389/fimmu.2021.825358 (PMC8793131; doi:10.3389/fimmu.2021.825358)
Supplement: Supplementary file 4 [file Table_3.xls]

HI.vs.NC_neg_kegg_enrichment_result
SampleGroup	Type	MapID	MapTitle	Pvalue	x	y	n	N	EnrichDirect	MetaIDs	kegg_cpd_id	Type	MapID	MapTitle	Pvalue	AdjustedPv	x	y	n	N	EnrichDirect	ProtID	Description
HI.vs.NC	Met_kegg	map00562	Inositol phosphate metabolism	0.506775068	1	3	17	82	Over	D-Glucose 6-phosphate	cpd:C00092	Pro_kegg	map00562	Inositol phosphate metabolism	1	1	1	45	57	2616	Over	XP_011609161.1	inositol polyphosphate 5-phosphatase OCRL-1 isoform X1 [Takifugu rubripes]
HI.vs.NC	Met_kegg	map00600	Sphingolipid metabolism	0.207317073	1	1	17	82	Over	O-Phosphorylethanolamine	cpd:C00346	Pro_kegg	map00600	Sphingolipid metabolism	0.009875461	0.227135612	3	21	57	2616	Over	XP_003969399.1 XP_003973908.1 XP_003976870.1	ceramide synthase 2-like [Takifugu rubripes],phospholipid phosphatase 3 isoform X2 [Takifugu rubripes],galactocerebrosidase [Takifugu rubripes]
HI.vs.NC	Met_kegg	map00520	Amino sugar and nucleotide sugar metabolism	1	1	4	17	82	Over	UDP-N-acetylglucosamine	cpd:C00043	Pro_kegg	map00520	Amino sugar and nucleotide sugar metabolism	0.058324636	0.490490043	3	41	57	2616	Over	XP_003963551.1 XP_003972793.1 XP_011602981.2	acidic mammalian chitinase-like isoform X1 [Takifugu rubripes],NADH-cytochrome b5 reductase 3-like [Takifugu rubripes],beta-hexosaminidase subunit beta isoform X1 [Takifugu rubripes]
HI.vs.NC	Met_kegg	map00140	Steroid hormone biosynthesis	0.373682626	1	2	17	82	Over	5beta-Androstane-3,17-dione	cpd:C03772	Pro_kegg	map00140	Steroid hormone biosynthesis	0.075201835	0.518892664	2	21	57	2616	Over	XP_003963326.2 XP_003975860.2	cytochrome P450 3A30-like [Takifugu rubripes],3-keto-steroid reductase [Takifugu rubripes]
HI.vs.NC	Met_kegg	map00564	Glycerophospholipid metabolism	0.506775068	1	3	17	82	Over	O-Phosphorylethanolamine	cpd:C00346	Pro_kegg	map00564	Glycerophospholipid metabolism	0.224252052	0.669111183	2	41	57	2616	Over	XP_003973908.1 XP_011616981.1	phospholipid phosphatase 3 isoform X2 [Takifugu rubripes],lysocardiolipin acyltransferase 1 isoform X2 [Takifugu rubripes]
HI.vs.NC	Met_kegg	map00340	Histidine metabolism	0.506775068	1	3	17	82	Over	alpha-Ketoglutaric acid	cpd:C00026	Pro_kegg	map00340	Histidine metabolism	0.313171627	0.745132491	1	17	57	2616	Over	XP_003973219.2	urocanate hydratase [Takifugu rubripes]
HI.vs.NC	Met_kegg	map00230	Purine metabolism	1	2	9	17	82	Over	Xanthosine, Uric acid	cpd:C01762,cpd:C00366	Pro_kegg	map00230	Purine metabolism	0.699038163	0.993003381	2	82	57	2616	Over	XP_003964703.3 XP_003975428.2	soluble calcium-activated nucleotidase 1 isoform X2 [Takifugu rubripes],guanylate kinase isoform X1 [Takifugu rubripes]
HI.vs.NC	Met_kegg	map00590	Arachidonic acid metabolism	0.188364036	2	4	17	82	Over	Prostaglandin A2, Prostaglandin J2	cpd:C05953,cpd:C05957	Pro_kegg	map00590	Arachidonic acid metabolism	0.39881582	0.833887624	1	23	57	2616	Over	XP_003974073.2	cytochrome P450 2J1-like [Takifugu rubripes]
HI.vs.NC	Met_kegg	map04020	Calcium signaling pathway	0.040951521	2	2	17	82	Over	Reduced nicotinamide adenine dinucleotide, NADH	cpd:C00004,cpd:C00004	Pro_kegg	map04020	Calcium signaling pathway	0.289526711	0.745132491	2	49	57	2616	Over	XP_003964261.1 XP_029698851.1	calcium uniporter protein, mitochondrial isoform X1 [Takifugu rubripes],ADP-ribosyl cyclase/cyclic ADP-ribose hydrolase 1-like [Takifugu rubripes]
HI.vs.NC	Met_kegg	map01100	Metabolic pathways	1	13	60	17	82	Over	Prostaglandin A2, L-lysine, Ascorbic acid, Myristic acid, O-Phosphorylethanolamine, Reduced nicotinamide adenine dinucleotide, Gluconolactone, Xanthosine, UDP-N-acetylglucosamine, Uric acid, NADH, D-Glucose 6-phosphate, Prostaglandin J2	cpd:C05953,cpd:C00047,cpd:C00072,cpd:C06424,cpd:C00346,cpd:C00004,cpd:C00198,cpd:C01762,cpd:C00043,cpd:C00366,cpd:C00004,cpd:C00092,cpd:C05957	Pro_kegg	map01100	Metabolic pathways	0.114865311	0.61078869	23	785	57	2616	Over	NP_001027870.1 XP_003963326.2 XP_003963551.1 XP_003963714.2 XP_003964455.3 XP_003967579.2 XP_003968628.1 XP_003969399.1 XP_003972432.2 XP_003973219.2 XP_003973908.1 XP_003974073.2 XP_003975428.2 XP_003975860.2 XP_003976870.1 XP_011600668.2 XP_011602981.2 XP_011608976.2 XP_011609161.1 XP_011612550.2 XP_011616981.1 XP_011618469.2 XP_029698851.1	CMP-N-acetylneuraminate-beta-galactosamide-alpha-2,3-sialyltransferase 1 [Takifugu rubripes],cytochrome P450 3A30-like [Takifugu rubripes],acidic mammalian chitinase-like isoform X1 [Takifugu rubripes],kynurenine 3-monooxygenase [Takifugu rubripes],primary amine oxidase, liver isozyme-like [Takifugu rubripes],dihydrofolate reductase-like [Takifugu rubripes],2-oxoisovalerate dehydrogenase subunit …
HI.vs.NC_pos_kegg_enrichment_result
SampleGroup	Type	MapID	MapTitle	Pvalue	x	y	n	N	EnrichDirect	MetaIDs	kegg_cpd_id	Type	MapID	MapTitle	Pvalue	AdjustedPv	x	y	n	N	EnrichDirect	ProtID	Description
HI.vs.NC	Met_kegg	map00520	Amino sugar and nucleotide sugar metabolism	0.268608037	1	3	10	102	Over	N-acetyl-D-glucosamine	cpd:C00140	Pro_kegg	map00520	Amino sugar and nucleotide sugar metabolism	0.058324636	0.490490043	3	41	57	2616	Over	XP_003963551.1 XP_003972793.1 XP_011602981.2	acidic mammalian chitinase-like isoform X1 [Takifugu rubripes],NADH-cytochrome b5 reductase 3-like [Takifugu rubripes],beta-hexosaminidase subunit beta isoform X1 [Takifugu rubripes]
HI.vs.NC	Met_kegg	map00100	Steroid biosynthesis	0.098039216	1	1	10	102	Over	Cholecalciferol	cpd:C05443	Pro_kegg	map00100	Steroid biosynthesis	0.232734324	0.669111183	1	12	57	2616	Over	XP_003975860.2	3-keto-steroid reductase [Takifugu rubripes]
HI.vs.NC	Met_kegg	map00340	Histidine metabolism	0.342486013	1	4	10	102	Over	L-Glutamic acid	cpd:C00025	Pro_kegg	map00340	Histidine metabolism	0.313171627	0.745132491	1	17	57	2616	Over	XP_003973219.2	urocanate hydratase [Takifugu rubripes]
HI.vs.NC	Met_kegg	map00630	Glyoxylate and dicarboxylate metabolism	0.098039216	1	1	10	102	Over	L-Glutamic acid	cpd:C00025	Pro_kegg	map00630	Glyoxylate and dicarboxylate metabolism	0.145344219	0.659638228	2	31	57	2616	Over	XP_003967521.1 XP_011608976.2	catalase [Takifugu rubripes],glyoxylate reductase/hydroxypyruvate reductase-like [Takifugu rubripes]
HI.vs.NC	Met_kegg	map00230	Purine metabolism	0.253635073	2	10	10	102	Over	Hypoxanthine, Inosine	cpd:C00262,cpd:C00294	Pro_kegg	map00230	Purine metabolism	0.699038163	0.993003381	2	82	57	2616	Over	XP_003964703.3 XP_003975428.2	soluble calcium-activated nucleotidase 1 isoform X2 [Takifugu rubripes],guanylate kinase isoform X1 [Takifugu rubripes]
HI.vs.NC	Met_kegg	map02010	ABC transporters	0.17605795	2	8	10	102	Over	N-acetyl-D-glucosamine, Trehalose	cpd:C00140,cpd:C01083	Pro_kegg	map02010	ABC transporters	0.031194493	0.412754191	2	13	57	2616	Over	XP_011603941.1 XP_029694818.1	multidrug resistance protein 1 isoform X1 [Takifugu rubripes],LOW QUALITY PROTEIN: antigen peptide transporter 1-like [Takifugu rubripes]
HI.vs.NC	Met_kegg	map01100	Metabolic pathways	0.058563647	10	73	10	102	Over	N-acetyl-D-glucosamine, Terephthalic Acid, L-Glutamic acid, Hypoxanthine, Pyridoxal 5'-phosphate, Riboflavin, Inosine, Pyridoxamine 5-phosphate, Trehalose, Cholecalciferol	cpd:C00140,cpd:C06337,cpd:C00025,cpd:C00262,cpd:C00018,cpd:C00255,cpd:C00294,cpd:C00647,cpd:C01083,cpd:C05443	Pro_kegg	map01100	Metabolic pathways	0.114865311	0.61078869	23	785	57	2616	Over	NP_001027870.1 XP_003963326.2 XP_003963551.1 XP_003963714.2 XP_003964455.3 XP_003967579.2 XP_003968628.1 XP_003969399.1 XP_003972432.2 XP_003973219.2 XP_003973908.1 XP_003974073.2 XP_003975428.2 XP_003975860.2 XP_003976870.1 XP_011600668.2 XP_011602981.2 XP_011608976.2 XP_011609161.1 XP_011612550.2 XP_011616981.1 XP_011618469.2 XP_029698851.1	CMP-N-acetylneuraminate-beta-galactosamide-alpha-2,3-sialyltransferase 1 [Takifugu rubripes],cytochrome P450 3A30-like [Takifugu rubripes],acidic mammalian chitinase-like isoform X1 [Takifugu rubripes],kynurenine 3-monooxygenase [Takifugu rubripes],primary amine oxidase, liver isozyme-like [Takifugu rubripes],dihydrofolate reductase-like [Takifugu rubripes],2-oxoisovalerate dehydrogenase subunit …
