# Supplementary material for: Comparative Metabolomics and Proteomics Reveal Vibrio parahaemolyticus Targets Hypoxia-Related Signaling Pathways of Takifugu obscurus
Source: Front Immunol. 2022 Jan 13;12:825358. doi: 10.3389/fimmu.2021.825358 (PMC8793131; doi:10.3389/fimmu.2021.825358)
Supplement: Supplementary file 5 [file Table_4.xls]

Compound_ID	Name	Other_name(Kegg_name)	Formula	Molecular Weight	RT [min]	Kegg_ID	KEGG_pathway	HMDB_ID	Lipidmaps_ID	SuperClass(HMDB)	Class(HMDB)	SubClass(HMDB)	CATEGORY(Lipidmaps)	MAIN_CLASS(Lipidmaps)	SUB_CLASS(Lipidmaps)	mzCloud_Results	mzVault_Results	MassList_Results	m/z	neg_HC1	neg_HC2	neg_HC3	neg_HC4	neg_HC5	neg_HC6	neg_NC1	neg_NC2	neg_NC3	neg_NC4	neg_NC5	neg_NC6	FC	log2FC	Pvalue	ROC	VIP	Up.Down
Com_4100_neg	5-Methyl-dl-tryptophan	--	C12 H14 N2 O2	218.10577	12.666	--	--	--	--	--	--	--	--	--	--	No results	No results	Full match	217.0985	3771330.28862	4611634.50977	2752050.50662	2702418.19097	4609239.30043	4044938.56593	1890486.55179	833316.956663	1022539.78399	857386.604131	809947.227627	891787.954457	3.567002763756	1.83471233362	2.08579989879691e-05	1	2.51559161231904	up
Com_2630_neg	NSI-189	--	C22 H30 N4 O	366.2437	15.123	--	--	--	--	--	--	--	--	--	--	No results	No results	Full match	365.23642	1942388.39386	1189559.5614	664207.835348	2205109.93976	1485760.02409	1073521.37416	9193234.71808	6634974.84308	8280803.6109	7089079.71444	8532188.71786	7833331.8561	0.179981008712352	-2.47408341101	9.00766590070479e-05	1	2.6910568747074	down
Com_5722_neg	PC (20:2/22:6)	--	C50 H84 N O8 P	917.61612	15.253	--	--	--	--	--	--	--	--	--	--	No results	Invalid mass	No results	916.60986	979547.555668	568086.217108	504456.859459	420134.308802	836420.380261	677579.531226	1156728.57349	1554163.98234	1646201.64869	1829588.85963	1935964.89599	1742715.33218	0.404062651765415	-1.30734908809	0.00024654062366454	1	2.09994629754541	down
Com_588_neg	FAHFA (18:2/20:4)	--	C38 H62 O4	582.46311	14.847	--	--	--	--	--	--	--	--	--	--	No results	Full match	No results	581.45587	59210139.3678	38966298.7919	52528052.2973	34640301.4794	51461971.3586	42057677.4758	26508434.8078	23811051.9794	22826656.6335	33599260.994	27944703.9071	23837409.5401	1.7590916992325	0.814830690644	0.000412316348338932	1	2.25820419807143	up
Com_7650_neg	Corey Lactone Diol	--	C8 H12 O4	172.07397	14.879	--	--	--	--	--	--	--	--	--	--	No results	No results	Full match	171.0667	113026.221668	116677.63604	104333.031624	87113.3702179	132068.560535	103864.07612	130679.615171	170419.994652	220661.88926	232577.44786	212802.834132	214814.680236	0.555928173086916	-0.847029598675	0.000515549299375792	0.972222222222222	1.57141943942545	down
Com_2242_neg	FAHFA (22:5/17:0)	--	C39 H66 O4	598.49704	14.928	--	--	--	--	--	--	--	--	--	--	No results	Full match	No results	597.48962	3876113.95921	3190479.53716	7709229.78732	2977110.75217	1985346.14846	1624105.20103	978958.315163	649215.342971	505840.123639	433038.044292	439372.249595	1759119.35521	4.48267562665987	2.16436010752	0.000774540979511435	0.972222222222222	2.16448997663052	up
Com_4114_neg	Xanthosine	Xanthosine	C10 H12 N4 O6	284.07597	5.491	cpd:C01762	map00230 Purine metabolism;map00232 Caffeine metabolism;map01100 Metabolic pathways	HMDB0000299	--	Nucleosides, nucleotides, and analogues	Purine nucleosides	_	--	--	--	Full match	Full match	Full match	283.06873	123930.129588	276779.362007	276456.180267	421717.03848	105356.128524	384110.837177	806619.525169	523206.741972	3796397.71207	1597008.84739	1064045.58588	1013699.50228	0.180474225867448	-2.47013527921	0.00129627408517424	1	2.24321720106687	down
Com_3051_neg	PC (5:0/22:6)	--	C35 H58 N O8 P	711.41288	15.11	--	--	--	--	--	--	--	--	--	--	No results	Invalid mass	No results	710.40576	764639.411435	677499.60618	804437.028786	667025.75241	864054.705993	745989.530706	2550853.01659	1125248.60249	1481862.39146	1306827.54819	1339075.23525	1253054.63891	0.499468397625984	-1.00153469621	0.00176936453790992	1	1.64272685682261	down
Com_420_neg	LPC 18:0	--	C26 H54 N O7 P	583.38594	15.393	--	--	--	LMGP01050076	--	--	--	Glycerophospholipids [GP]	Glycerophosphocholines [GP01]	Monoacylglycerophosphocholines [GP0105]	No results	Invalid mass	No results	582.3786	69673043.195	69216786.1197	81197174.8047	73479502.0442	110684314.304	66759028.2276	55035105.5663	35164308.9347	29743731.1834	48217249.6536	43493800.5503	57908682.6511	1.74730976033243	0.805135389641	0.00181207018429023	1	1.7572073591265	up
Com_3006_neg	Gluconolactone	D-Glucono-1,5-lactone; Gluconic lactone; Gluconic acid lactone; 1,5-Gluconolactone; delta-Gluconolactone; D-Gluconolactone; Gluconolactone	C6 H10 O6	178.04804	14.597	cpd:C00198	map00030 Pentose phosphate pathway;map01100 Metabolic pathways;map01200 Carbon metabolism	HMDB0000150	--	Organic oxygen compounds	Organooxygen compounds	Carbohydrates and carbohydrate conjugates	--	--	--	No results	No results	Full match	177.04071	2715179.1466	2448494.15363	4777510.1254	3698418.02373	1482357.00306	4762667.49874	2345028.38517	827983.973579	981502.11002	957957.44956	982811.970445	1061005.23171	2.77862249783099	1.47436984407	0.0018763680839123	0.972222222222222	1.97481144061037	up
Com_340_neg	FAHFA (16:1/18:3)	--	C34 H58 O4	530.43139	14.65	--	--	--	--	--	--	--	--	--	--	No results	Full match	No results	529.42401	76723420.0297	61726592.9687	104099466.367	71966242.1614	53365261.5467	73500498.7664	56886776.9789	41684189.3115	43525954.8875	48713688.4769	39932289.8924	41712937.7272	1.62001110438815	0.696003702117	0.00225774888871753	0.972222222222222	2.01358522180465	up
Com_29_neg	D-(+)-Malic acid	--	C4 H6 O5	134.02169	1.208	--	--	HMDB0031518	--	Lipids and lipid-like molecules	Fatty Acyls	Fatty acids and conjugates	--	--	--	Full match	Full match	Full match	133.01436	821895634.152	1136157441.89	1440086566.38	1158163276.19	1025204148.22	1177868298.07	1781696161.32	1612562179.71	2625744627.55	1525617699.9	1595199591.68	1570704310.14	0.631037656735048	-0.664201995283	0.0024250774111093	1	1.38926509977224	down
Com_5375_neg	LPG 20:1	--	C26 H51 O9 P	538.32765	15.26	--	--	--	LMGP04050023	--	--	--	Glycerophospholipids [GP]	Glycerophosphoglycerols [GP04]	Monoacylglycerophosphoglycerols [GP0405]	No results	Full match	No results	537.32037	1077003.83777	913891.431251	559862.403665	486365.122999	1033379.14009	1262128.10619	1193444.61991	1840233.78863	1827007.39354	2030536.40259	2148595.93988	1934121.37526	0.485935796560443	-1.04116238209	0.00299050666865249	0.972222222222222	2.1165849218078	down
Com_239_neg	5��-Dihydrotestosterone	--	C19 H30 O2	290.22635	14.51	--	--	--	--	--	--	--	--	--	--	Invalid mass	No results	No results	289.21918	54271678.2858	91795978.7741	159826231.89	89822619.2984	60638085.9427	81075490.1518	51430570.3842	32458845.5284	37937633.0259	35302851.1089	46515492.8372	36910337.4975	2.23411881932367	1.15970591612	0.00312147569675876	1	2.38326671297782	up
Com_28_neg	2,4-Dinitrophenol	2,4-Dinitrophenol	C6 H4 N2 O5	184.01215	9.762	cpd:C02496	--	--	--	--	--	--	--	--	--	Full match	No results	No results	183.00485	96614214.3574	394967570.317	669749399.123	2169592098.6	869666212.203	602855570.995	21232816.5855	8752789.92575	117845118.418	28120231.3828	10835837.7265	296124168.31	9.94685447237461	3.31424036942	0.0034441632207612	0.944444444444444	1.52076225639645	up
Com_3354_neg	FMOC-L-��-alanine	--	C18 H17 N O4	311.12193	1.384	--	--	--	--	--	--	--	--	--	--	Invalid mass	No results	No match	310.11462	722287.186619	2275738.43081	2532233.20153	2150838.82358	819442.045074	1413513.46226	2691527.70932	3794995.75118	5514878.34554	4985245.29704	5706292.27825	3400687.09553	0.379941560007569	-1.39615056468	0.00356221421926267	1	1.86542924536354	down
Com_3773_neg	Lysope 16:0	--	C21 H44 N O7 P	453.28599	14.231	--	--	--	--	--	--	--	--	--	--	No results	No results	Full match	452.27869	471486.464187	405227.816904	951478.001755	472012.396231	321039.052108	1151050.17497	1399980.11254	2264738.47357	2100192.66491	1034396.91518	984718.891324	1563852.47354	0.403545413012573	-1.30919705846	0.00387381310024903	0.944444444444444	2.00138811356348	down
Com_40_neg	Glycerol 3-phosphate	--	C3 H9 O6 P	172.01388	1.235	--	--	HMDB0000126	--	Lipids and lipid-like molecules	Glycerophospholipids	Glycerophosphates	--	--	--	Full match	No results	Full match	171.00661	325040996.442	1017141607.61	861695644.867	628945714.504	836658474.787	586785062.95	1137582392.14	1196722942.6	1818142204.3	1317424228.54	2140535624.71	1286640819.13	0.478390967433084	-1.06373794482	0.00397852869391366	1	1.69539023463962	down
Com_33_neg	trans-10-Heptadecenoic acid	--	C17 H32 O2	286.25108	14.905	--	--	--	--	--	--	--	--	--	--	Invalid mass	No results	No results	285.24396	2080934078.11	1285847535.78	1715791672.09	1440238579.12	1567289456.65	1430753796.4	1214184383.49	1074674918.0	1109520720.92	1134571508.53	1184413165.42	1172039089.79	1.38195632215521	0.466712018906	0.00533852619749859	1	1.99889883613497	up
Com_3_neg	16-Hydroxyhexadecanoic acid	--	C16 H32 O3	254.22473	14.651	--	--	HMDB0006294	--	Lipids and lipid-like molecules	Fatty Acyls	Fatty acids and conjugates	--	--	--	Invalid mass	No results	No match	253.21745	30986432411.4	26773462783.5	40324975544.2	28755390879.8	24347936798.5	33449721646.6	29016964336.1	20586916804.4	20672745345.1	22153014771.2	19355384659.7	19355063172.8	1.40794414085132	0.493590097246	0.00547968970192013	0.916666666666667	2.00333595204638	up
Com_1230_neg	Prostaglandin A2	Prostaglandin A2; PGA2; Medullin	C20 H30 O4	334.21234	14.303	cpd:C05953	map00590 Arachidonic acid metabolism;map01100 Metabolic pathways;map04726 Serotonergic synapse	HMDB0002752	LMFA03010035	Lipids and lipid-like molecules	Fatty Acyls	Eicosanoids	Fatty Acyls [FA]	Eicosanoids [FA03]	Prostaglandins [FA0301]	Invalid mass	Invalid mass	No results	333.20499	10065985.4708	10224178.8854	19332127.0186	9036409.03055	9577354.26259	15499481.9747	9688427.85428	6354161.10188	6747647.32205	6359211.64199	6659555.6459	6394988.1396	1.74712233754613	0.804980632635	0.00668974585823067	0.944444444444444	2.14840084027038	up
Com_3176_neg	(S)-2-Hydroxybutanoicacid	--	C4 H8 O3	104.04747	1.207	--	--	--	--	--	--	--	--	--	--	No results	No results	Full match	103.04015	1357703.8933	3429271.6833	2464995.31442	2215075.02853	2679407.13271	4127835.71786	3511266.30231	4168754.21346	6032402.52894	5229157.59849	4818233.11879	6609348.73907	0.535882040525548	-0.900012628304	0.00676093789935981	0.972222222222222	1.50325607120545	down
Com_6033_neg	Ergothioneine	Ergothioneine	C9 H15 N3 O2 S	229.08855	1.442	cpd:C05570	map00340 Histidine metabolism	HMDB0003045	--	Organic acids and derivatives	Carboxylic acids and derivatives	Amino acids, peptides, and analogues	--	--	--	No results	No results	Full match	228.08171	591986.243834	729512.397037	716919.855831	515979.128447	936975.988038	1267225.12476	1309802.4371	1290115.12463	1133535.51313	1035622.67287	1348408.3901	1808714.48487	0.600363297018416	-0.736092313845	0.00764973160967747	0.944444444444444	2.14025039010616	down
Com_1541_neg	5-Phosphoribosyl 1-pyrophosphate	5-Phospho-alpha-D-ribose 1-diphosphate; 5-Phosphoribosyl diphosphate; 5-Phosphoribosyl 1-pyrophosphate; PRPP	C5 H13 O14 P3	389.94991	1.243	cpd:C00119	map00030 Pentose phosphate pathway;map00230 Purine metabolism;map00240 Pyrimidine metabolism;map00340 Histidine metabolism;map00400 Phenylalanine, tyrosine and tryptophan biosynthesis;map00790 Folate biosynthesis;map01100 Metabolic pathways;map01200 Carbon metabolism;map01230 Biosynthesis of amino acids;map01523 Antifolate resistance	HMDB0000280	--	Organic oxygen compounds	Organooxygen compounds	Carbohydrates and carbohydrate conjugates	--	--	--	No results	No results	Full match	388.9425	1718255.15807	3275560.51972	6380469.81638	5073298.44906	5442779.87776	4501496.77647	4847761.13083	11969343.1086	19636069.5183	8188616.65138	15872056.4211	8422344.21011	0.382844775714743	-1.38516852441	0.00800662496111417	0.916666666666667	1.67151436535549	down
Com_66_neg	ethyl 3-cyano-2-hydroxy-6-phenylisonicotinate	--	C15 H12 N2 O3	268.08093	3.348	--	--	--	--	--	--	--	--	--	--	Invalid mass	No match	No match	267.07364	282517153.325	146034114.674	195569396.003	206418862.703	113626621.656	279950334.157	438160313.867	327100684.775	641890677.932	314095910.337	240108842.698	391393549.518	0.520291783393072	-0.942607170874	0.00852763915661586	0.944444444444444	1.56397825008927	down
Com_1082_neg	Protectin D1	--	C22 H32 O4	360.2278	14.533	--	--	HMDB0003689	LMFA04040001	Lipids and lipid-like molecules	Fatty Acyls	Fatty acids and conjugates	Fatty Acyls [FA]	Docosanoids [FA04]	Protectins [FA0404]	Invalid mass	No results	No results	359.2204	23862396.5693	22636711.5931	22812420.5942	16110832.8795	27906741.699	33932428.568	22837179.5296	11307867.9962	14644234.6062	14906606.9864	15714180.5591	15001857.4432	1.55977678238508	0.641339581659	0.00921506169713913	0.916666666666667	1.7378148628594	up
Com_6567_neg	ethyl 3-cyano-6-methyl-2-(phenylthio)isonicotinate	--	C16 H14 N2 O2 S	596.16494	13.215	--	--	--	--	--	--	--	--	--	--	Invalid mass	No results	No results	297.0752	128491.992233	145219.143957	76818.6147874	71482.8368815	146621.906088	180371.088391	196488.40116	681561.513398	1042195.8325	136675.835013	1291890.4997	786724.08861	0.181114504015787	-2.46502601004	0.00933760770413241	0.916666666666667	2.37727607576965	down
Com_142_neg	L-lysine	L-Lysine; Lysine acid; 2,6-Diaminohexanoic acid	C6 H14 N2 O2	146.10576	1.337	cpd:C00047	map00300 Lysine biosynthesis;map00310 Lysine degradation;map00780 Biotin metabolism;map00970 Aminoacyl-tRNA biosynthesis;map01100 Metabolic pathways;map01210 2-Oxocarboxylic acid metabolism;map01230 Biosynthesis of amino acids;map02010 ABC transporters;map04974 Protein digestion and absorption	HMDB0000182	--	Organic acids and derivatives	Carboxylic acids and derivatives	Amino acids, peptides, and analogues	--	--	--	No results	No results	Full match	145.09853	282682795.847	113158630.355	72952232.2173	127581931.014	179554086.294	292557829.892	97867068.8416	28888552.3672	90757281.0078	73225670.9011	55095158.0754	58922580.7729	2.63982913676972	1.40044455401	0.00962657892110068	0.916666666666667	1.60188414849269	up
Com_286_neg	Fumaric acid	Fumarate; Fumaric acid; trans-Butenedioic acid	C4 H4 O4	116.01112	1.198	cpd:C00122	map00020 Citrate cycle (TCA cycle);map00190 Oxidative phosphorylation;map00220 Arginine biosynthesis;map00250 Alanine, aspartate and glutamate metabolism;map00350 Tyrosine metabolism;map00360 Phenylalanine metabolism;map00620 Pyruvate metabolism;map00650 Butanoate metabolism;map00760 Nicotinate and nicotinamide metabolism;map01100 Metabolic pathways	HMDB0000134	--	Organic acids and derivatives	Carboxylic acids and derivatives	Dicarboxylic acids and derivatives	--	--	--	Full match	Full match	Full match	115.00383	70563628.5267	82686167.4304	100536925.605	87020331.6683	90482447.3791	105994603.878	125677327.372	114442985.592	179827403.383	114134857.51	111042403.313	104103153.017	0.71711683376517	-0.479719910741	0.00986619840298388	0.972222222222222	1.14853694478026	down
Com_2973_neg	gamma-Glutamylcysteine	gamma-L-Glutamyl-L-cysteine; L-gamma-Glutamylcysteine; 5-L-Glutamyl-L-cysteine; gamma-Glutamylcysteine	C8 H14 N2 O5 S	250.06251	1.378	cpd:C00669	map00480 Glutathione metabolism;map01100 Metabolic pathways;map04216 Ferroptosis	HMDB0001049	--	Organic acids and derivatives	Carboxylic acids and derivatives	Amino acids, peptides, and analogues	--	--	--	No results	No results	Full match	249.05521	1038896.6071	1537506.6999	1561685.08545	1370792.8073	1372062.23138	3379551.39776	1839411.65302	2333015.20692	4034503.23838	3264755.85683	4122222.21498	3794098.92142	0.529218644311405	-0.918064206397	0.010428558303729	0.916666666666667	1.17881957009858	down
Com_1151_neg	LPE 14:0	--	C19 H40 N O7 P	425.25477	14.351	--	--	--	LMGP02050033	--	--	--	Glycerophospholipids [GP]	Glycerophosphoethanolamines [GP02]	Monoacylglycerophosphoethanolamines [GP0205]	No results	Full match	Full match	424.24738	2096098.62086	1885132.64526	2692568.03789	2669972.32306	1373504.34851	3071737.51444	7131797.1986	5259443.50424	7348507.4512	3529235.54943	2140827.70058	4594439.18566	0.459568668405568	-1.12164765086	0.0109964863210098	0.916666666666667	1.45105050388854	down
Com_1089_neg	LPA 20:5	--	C23 H37 O7 P	456.22858	14.224	--	--	--	LMGP10050033	--	--	--	Glycerophospholipids [GP]	Glycerophosphates [GP10]	Monoacylglycerophosphates [GP1005]	No results	Full match	No results	455.22116	4270850.41236	2971242.05646	4276477.39643	3984900.61896	1499529.51919	6482114.1964	8002441.3149	21820689.0545	7939833.11909	4465373.55543	10321471.3971	7458033.86919	0.391367416251928	-1.35340444717	0.0115810579628439	0.972222222222222	1.1141584917295	down
Com_1494_neg	Gluconic acid	--	C6 H12 O7	196.05857	1.396	--	--	HMDB0000625	--	Organic oxygen compounds	Organooxygen compounds	Carbohydrates and carbohydrate conjugates	--	--	--	Full match	Full match	Full match	195.05139	6519002.76497	10620223.9436	6490706.62584	12532525.8695	7423394.08944	18033452.1469	17324658.3788	13839195.0448	18739006.0056	20740747.8414	18836373.0225	18321622.1951	0.571599160105202	-0.806924298315	0.0120360622782739	0.944444444444444	1.74591022637918	down
Com_686_neg	FAHFA (20:5/18:2)	--	C38 H60 O4	580.44978	14.516	--	--	--	--	--	--	--	--	--	--	No results	Full match	No results	579.44263	17683986.6259	12306036.5358	43406447.5378	16390376.8433	6888440.24887	11878265.9522	7561244.44084	7852418.81318	7152841.0017	6033683.40876	3884210.29779	5747137.76539	2.83937204398862	1.50557189832	0.0133601103212416	0.916666666666667	1.91058300442388	up
Com_12_neg	all-cis-4,7,10,13,16-Docosapentaenoic acid	--	C22 H34 O2	330.25566	14.941	--	--	--	--	--	--	--	--	--	--	Full match	No results	Full match	329.24832	10361636689.3	12709998222.5	15777695270.9	6905951825.42	8812381825.3	6873614588.69	4944185172.18	5618417102.22	6109124977.39	7300377493.86	5705952871.6	6535029529.01	1.69665950251511	0.762697063807	0.0137927228291833	0.944444444444444	1.8697317791381	up
Com_5931_neg	N-Acetyl-L-methionine	N-Acetylmethionine; N-Acetyl-L-methionine	C7 H13 N O3 S	191.06228	4.977	cpd:C02712	--	HMDB0011745	--	Organic acids and derivatives	Carboxylic acids and derivatives	Amino acids, peptides, and analogues	--	--	--	No results	No results	Full match	190.05501	326303.178117	626181.488212	1030859.32165	732863.426022	523147.308607	641495.264462	811623.534492	1059394.10979	1527161.62303	1110032.5807	993405.053926	991243.540571	0.59771036532095	-0.742481533105	0.0147980398542937	0.916666666666667	1.12942344006868	down
Com_209_neg	DL-Malic acid	--	C4 H6 O5	134.02169	1.454	--	--	HMDB0000744	--	Organic acids and derivatives	Hydroxy acids and derivatives	Beta hydroxy acids and derivatives	--	--	--	Full match	Full match	Full match	133.01443	76899035.3615	91010805.3148	144706114.815	113562930.633	105077537.596	119754395.337	140771576.974	149603549.921	252224897.737	130280767.96	143867969.338	141205416.098	0.679584508308571	-0.557275129418	0.0177433213343894	0.888888888888889	1.19910237365945	down
Com_229_neg	FAHFA (18:1/20:3)	--	C38 H66 O4	586.49448	15.209	--	--	--	--	--	--	--	--	--	--	No results	Full match	No results	585.48724	296593120.676	194976790.268	160794143.421	176818921.416	322379314.077	177173876.212	85492394.2711	137251809.676	133335360.443	169429160.115	170988602.926	140873239.745	1.5867958800498	0.666116556793	0.0184232052015156	0.944444444444444	1.55390138978179	up
Com_232_neg	5beta-Androstane-3,17-dione	5beta-Androstane-3,17-dione	C19 H28 O2	288.20907	14.281	cpd:C03772	map00140 Steroid hormone biosynthesis	HMDB0003769	LMST02020058	Lipids and lipid-like molecules	Steroids and steroid derivatives	Androstane steroids	Sterol Lipids [ST]	Steroids [ST02]	C19 steroids (androgens) and derivatives [ST0202]	No results	No results	Full match	287.20175	73266177.543	93319485.7841	169020260.385	59305031.7356	67071067.585	97609467.8926	80273471.1052	49282312.7006	51274064.3072	47402568.467	43220798.0853	48691115.5333	1.74793503473312	0.805651565382	0.0193216773952056	0.916666666666667	2.05111874337018	up
Com_3763_neg	NAD+	NAD+; NAD; Nicotinamide adenine dinucleotide; DPN; Diphosphopyridine nucleotide; Nadide; beta-NAD+	C21 H27 N7 O14 P2	663.11079	1.464	cpd:C00003	map00190 Oxidative phosphorylation;map00730 Thiamine metabolism;map00760 Nicotinate and nicotinamide metabolism;map01100 Metabolic pathways;map04152 AMPK signaling pathway;map04211 Longevity regulating pathway;map04212 Longevity regulating pathway - worm;map04925 Aldosterone synthesis and secretion;map04977 Vitamin digestion and absorption	HMDB0000902	--	Nucleosides, nucleotides, and analogues	(5'-&gt;5')-dinucleotides	_	--	--	--	No results	No results	Full match	662.10352	1331902.71468	1223983.83588	1703364.91463	1101645.33375	428106.657535	1337008.54283	1989223.9537	2033964.13193	3237273.16532	2344066.71859	1263362.3126	2607414.16021	0.528820111619109	-0.919151049696	0.0194440566333679	0.916666666666667	1.73565085461814	down
Com_6_neg	Eicosapentaenoic acid	(5Z,8Z,11Z,14Z,17Z)-Icosapentaenoic acid; (5Z,8Z,11Z,14Z,17Z)-Eicosapentaenoic acid; Eicosapentaenoic acid; 5,8,11,14,17-Icosapentaenoic acid; (5Z,8Z,11Z,14Z,17Z)-Eicosapentaenoate	C20 H30 O2	302.22456	14.503	cpd:C06428	map01040 Biosynthesis of unsaturated fatty acids	HMDB0001999	--	Lipids and lipid-like molecules	Fatty Acyls	Fatty acids and conjugates	--	--	--	Full match	No results	Full match	301.21735	20147594744.9	19309502240.3	27198409980.0	15471523831.5	11352237853.4	17375006669.0	15304255195.0	13413051555.5	11573838124.8	12696558352.6	8550406804.49	10644266843.7	1.53575263265984	0.61894585644	0.0196450512437515	0.888888888888889	1.98308156719623	up
Com_541_neg	(��)8-HEPE	--	C20 H30 O3	318.21968	13.416	--	--	--	--	--	--	--	--	--	--	Full match	No results	No results	317.21237	16701512.8052	30035383.2644	58429321.0147	13442578.7514	21432403.54	35858036.1229	24176909.2336	9950842.11753	17678577.7213	8752641.63013	9911524.42741	6150185.47585	2.29571486585358	1.19894346642	0.021605274406209	0.861111111111111	1.79575222317265	up
Com_2403_neg	Citicoline	CDP-choline; Cytidine 5'-diphosphocholine; Citicoline	C14 H26 N4 O11 P2	488.10805	1.318	cpd:C00307	map00564 Glycerophospholipid metabolism;map01100 Metabolic pathways;map05231 Choline metabolism in cancer	HMDB0001413	--	Nucleosides, nucleotides, and analogues	Pyrimidine nucleotides	Pyrimidine ribonucleotides	--	--	--	No results	No results	Full match	487.10022	3538654.46562	6677407.74895	4337699.74669	2930314.27086	4704326.57223	9480130.40792	7974334.64206	8149934.00103	8695444.33861	10111255.2309	8072557.20045	8558904.53133	0.614178448270002	-0.703270206344	0.0225125801890248	0.861111111111111	1.44646937524772	down
Com_6870_neg	SM (d14:2/27:0)	--	C46 H91 N2 O6 P	858.69396	15.886	--	--	--	--	--	--	--	--	--	--	No results	Invalid mass	No results	857.68652	39668.7922359	43044.0847752	24151.0860034	743797.764137	46294.0825617	64566.9852821	72441.9006311	662522.65921	602029.408835	420716.636423	525705.496275	290888.022657	0.373507848594692	-1.42078953592	0.0230658779639403	0.833333333333333	1.97825659084529	down
Com_3591_neg	Nicotinamide adenine dinucleotide phosphate	NADP+; NADP; Nicotinamide adenine dinucleotide phosphate; beta-Nicotinamide adenine dinucleotide phosphate; TPN; Triphosphopyridine nucleotide; beta-NADP+	C21 H28 N7 O17 P3	743.07704	1.361	cpd:C00006	map00480 Glutathione metabolism;map00760 Nicotinate and nicotinamide metabolism;map01100 Metabolic pathways;map04918 Thyroid hormone synthesis;map04925 Aldosterone synthesis and secretion	HMDB0000217	--	Nucleosides, nucleotides, and analogues	(5'-&gt;5')-dinucleotides	_	--	--	--	No results	Full match	No results	742.06989	1525267.76034	1634808.88168	1581884.87259	1777907.70309	3124004.69954	1437830.44458	2297348.99214	2761117.30177	3399906.07562	1965510.64667	4496604.6381	2447162.97926	0.638065826842838	-0.648222825818	0.0236879489066586	0.888888888888889	1.05259663839761	down
Com_71_neg	D-(+)-Maltose	--	C12 H22 O11	388.12214	1.38	--	--	HMDB0000163	--	Organic oxygen compounds	Organooxygen compounds	Carbohydrates and carbohydrate conjugates	--	--	--	Invalid mass	No results	No results	387.11487	251850318.296	54418762.9832	184835847.68	168149814.512	43460650.307	206452301.693	404882543.445	476098080.482	403487835.956	268208872.38	134380486.281	563879117.3	0.403906338286774	-1.30790730922	0.0244488906408697	0.888888888888889	1.88814913485655	down
Com_253_neg	19-Nortestosterone	--	C18 H26 O2	274.19352	13.982	--	--	HMDB0002725	LMST02010044	Lipids and lipid-like molecules	Steroids and steroid derivatives	Estrane steroids	Sterol Lipids [ST]	Steroids [ST02]	C18 steroids (estrogens) and derivatives [ST0201]	No results	No results	Full match	273.18619	59147893.8208	74573777.4227	147496876.562	59890902.7764	45616242.4852	108587453.809	72530331.9776	40939661.0025	45356516.0925	44946669.0959	28422382.5744	34365359.0919	1.85816115574282	0.893875630089	0.0264419105952655	0.916666666666667	1.89744625144021	up
Com_5873_neg	2'-O-Methyluridine	--	C10 H14 N2 O6	258.08553	5.492	--	--	--	--	--	--	--	--	--	--	No results	Full match	Full match	257.07831	136115.326786	150103.962873	496763.579328	328459.16751	140858.023847	195585.651721	306479.987272	1434653.05357	1353764.69866	237098.247245	658218.607713	387306.345428	0.330754719839683	-1.59616635111	0.0280859231354628	0.861111111111111	1.44430178689222	down
Com_1063_neg	LPG 20:0	--	C26 H53 O9 P	270.17181	15.278	--	--	--	LMGP04050015	--	--	--	Glycerophospholipids [GP]	Glycerophosphoglycerols [GP04]	Monoacylglycerophosphoglycerols [GP0405]	No results	Invalid mass	No results	539.3363	8871553.8477	11502985.5942	15886686.5613	5404740.81089	7410008.19231	5448815.98634	15306947.1884	25622530.1649	10020639.3647	8895270.89268	19967566.1249	24954281.8447	0.520437431518934	-0.942203365874	0.0287337762139797	0.861111111111111	1.4660291689604	down
Com_5397_neg	LPG 20:5	--	C26 H43 O9 P	530.26494	14.238	--	--	--	LMGP04050030	--	--	--	Glycerophospholipids [GP]	Glycerophosphoglycerols [GP04]	Monoacylglycerophosphoglycerols [GP0405]	No results	Full match	No results	529.25751	1689465.73157	811864.923187	598745.14405	747809.528147	1382376.86561	1542168.26188	765125.152581	437310.330062	682303.762063	598144.934562	695519.521735	566577.622618	1.80840166324135	0.85471514966	0.0295837266265864	0.888888888888889	1.29976538611665	up
Com_70_neg	D-��-Hydroxyglutaric acid	--	C5 H8 O5	102.03193	1.209	--	--	--	--	--	--	--	--	--	--	Invalid mass	Invalid mass	No match	101.0246	103810983.546	418117956.209	478245574.456	370138544.521	309823435.591	648004830.609	409311437.196	716886733.35	919606502.449	864758728.174	677949460.729	1042116121.45	0.502769998050832	-0.992029532947	0.029754395406195	0.916666666666667	1.44242089775316	down
Com_439_neg	Cytidine-5'-monophosphate	CMP; Cytidine-5'-monophosphate; Cytidylic acid	C9 H14 N3 O8 P	323.05197	1.448	cpd:C00055	map00240 Pyrimidine metabolism;map01100 Metabolic pathways	HMDB0000095	--	Nucleosides, nucleotides, and analogues	Pyrimidine nucleotides	Pyrimidine ribonucleotides	--	--	--	No results	Full match	Full match	322.04465	31166007.1171	21680560.0877	43980960.7198	18921072.7246	9290962.24581	19809603.9747	42029024.6878	45320726.7331	79520242.1562	33520359.925	22425318.3645	50263484.4146	0.530429231004923	-0.914767812906	0.0363046812372154	0.888888888888889	1.41266471644744	down
Com_62_neg	Glycerophospho-N-palmitoyl ethanolamine	--	C21 H44 N O7 P	453.28592	14.852	--	--	--	--	--	--	--	--	--	--	Full match	Full match	Full match	452.27847	147283056.429	119301722.955	77361822.1545	131163553.972	115660256.08	166779964.615	313256945.182	206835405.455	290178238.144	202475573.731	95283129.8909	192738080.991	0.582387282845922	-0.779949242056	0.0374195065530832	0.861111111111111	1.21541821532342	down
Com_1377_neg	Sorbitan monopalmitate	--	C22 H42 O6	402.29822	15.032	--	--	HMDB0029887	--	Lipids and lipid-like molecules	Fatty Acyls	Fatty acid esters	--	--	--	Full match	No results	No results	401.29092	5456529.82508	7626722.68178	16620850.6682	3212600.47777	3185261.9542	3980297.31335	2832789.82286	3084058.39461	2732731.44034	2769218.14073	1625658.13408	3483630.68763	2.42510000348569	1.27804424073	0.0389625567338987	0.944444444444444	1.7681860923473	up
Com_2_neg	Elaidic acid	(9E)-Octadecenoic acid; 9-Octadecenoic acid, (E)-; (E)-Oleic acid; D9-trans-Octadecenoic acid; 9-trans-Octadecenoic acid; trans-D9-Octadecenoic acid; trans-9-Octadecenoic acid; trans-Elaidic acid; trans-Oleic acid; Elaidic acid; Acide elaidique; Elaidinsaure	C18 H34 O2	282.25598	15.211	cpd:C01712	--	HMDB0000573	--	Lipids and lipid-like molecules	Fatty Acyls	Fatty acids and conjugates	--	--	--	Full match	No results	No results	281.24872	71218308702.7	47081560491.1	43112294399.7	40609833752.6	76986987369.4	49829123412.7	31674669783.0	39698751324.0	38253503191.8	45003253131.3	44285554925.9	37933332954.6	1.38838676731516	0.473409520049	0.0395886398727664	0.888888888888889	1.41131235757709	up
Com_977_neg	(+/-)11(12)-EET	--	C20 H32 O3	320.23542	13.91	--	--	HMDB0010409	--	Lipids and lipid-like molecules	Fatty Acyls	Eicosanoids	--	--	--	Full match	Full match	Full match	319.22809	13517667.6325	17273701.1821	26578123.2295	14214146.1925	15085236.2274	26006233.7467	14107841.2361	13223260.6505	14405224.7929	9753840.29877	12653114.3101	13631903.2766	1.44872826520362	0.534787017112	0.0414729018986739	0.888888888888889	1.61339336250787	up
Com_7234_neg	O-Acetyl-L-carnitine	O-Acetylcarnitine; O-Acetyl-L-carnitine	C9 H17 N O4	203.11607	7.829	cpd:C02571	map04931 Insulin resistance	HMDB0000201	--	Lipids and lipid-like molecules	Fatty Acyls	Fatty acid esters	--	--	--	No results	No results	Full match	202.1088	131026.191424	299558.610065	392696.672244	269298.448124	160766.761691	217249.360158	350446.840534	302104.076614	716191.517408	671068.704669	341886.792151	240743.0558	0.560773741295748	-0.834509299371	0.0460230248822601	0.833333333333333	1.27815514475057	down
Com_6161_neg	LPE 16:2	--	C21 H40 N O7 P	449.25508	14.174	--	--	--	--	--	--	--	--	--	--	No results	Full match	No results	448.2478	182564.393283	218068.150665	197084.813388	133061.688478	228004.228008	297987.166138	444041.832901	375372.656072	434545.804739	230154.102202	199862.777434	248380.926002	0.650381748798397	-0.620641322234	0.0473506926101424	0.861111111111111	1.05942888131564	down
Com_4626_neg	FAHFA (20:5/14:1)	--	C34 H54 O4	526.40016	14.29	--	--	--	--	--	--	--	--	--	--	No results	Full match	No results	525.39288	369404.828106	216677.936261	2173280.43552	416061.907564	242441.144527	468167.981165	308840.70504	167121.153125	182218.143064	169283.164903	157045.69667	163616.432514	3.38467783002154	1.75901851766	0.0473607606295177	0.944444444444444	1.89860413689005	up
Com_3810_neg	(��)19(20)-DiHDPA	--	C22 H34 O4	362.24611	13.322	--	--	--	--	--	--	--	--	--	--	Full match	No results	No results	361.23883	1341755.26209	2244861.70175	3169989.52662	1196215.3455	1128675.15411	1460909.7028	1321967.6425	977452.326658	1490976.34187	982906.990038	876868.385028	735323.433242	1.6509928354571	0.723333859638	0.0476952874821166	0.833333333333333	1.41909901061193	up
Com_34_neg	��-Lactose	--	C12 H22 O11	342.11652	1.382	--	--	--	--	--	--	--	--	--	--	Full match	Full match	Full match	341.10916	523629818.013	103315966.043	394804269.64	360831028.759	78189533.0279	426920885.018	621774190.679	897684007.483	777402070.532	504666158.931	241576931.095	1252277295.88	0.439470131355957	-1.18616297914	0.0483531666286991	0.861111111111111	1.64377892806877	down
