# Supplementary material for: Comparative Metabolomics and Proteomics Reveal Vibrio parahaemolyticus Targets Hypoxia-Related Signaling Pathways of Takifugu obscurus
Source: Front Immunol. 2022 Jan 13;12:825358. doi: 10.3389/fimmu.2021.825358 (PMC8793131; doi:10.3389/fimmu.2021.825358)
Supplement: Supplementary file 8 [file Table_7.xls]

Compound_ID	Name	Other_name(Kegg_name)	Formula	Molecular Weight	RT [min]	Kegg_ID	KEGG_pathway	HMDB_ID	Lipidmaps_ID	SuperClass(HMDB)	Class(HMDB)	SubClass(HMDB)	CATEGORY(Lipidmaps)	MAIN_CLASS(Lipidmaps)	SUB_CLASS(Lipidmaps)	mzCloud_Results	mzVault_Results	MassList_Results	m/z	pos_NI1	pos_NI2	pos_NI3	pos_NI4	pos_NI5	pos_NI6	pos_NC1	pos_NC2	pos_NC3	pos_NC4	pos_NC5	pos_NC6	FC	log2FC	Pvalue	ROC	VIP	Up.Down
Com_231_pos	4-(2,3-dihydro-1,4-benzodioxin-6-yl)butanoic acid	--	C12 H14 O4	222.08886	11.849	--	--	--	--	--	--	--	--	--	--	Full match	No results	Full match	223.09605	123093338.691	98605320.9294	441923302.039	143576893.251	102018000.448	294124661.444	30057999.9237	17046435.5786	15196184.804	17946381.441	17511389.3218	16683758.3206	10.5148454762481	3.3943557436	0.000118695872345549	1	3.10783661732957	up
Com_8560_pos	Radicinin	--	C12 H12 O5	258.05038	9.581	--	--	--	--	--	--	--	--	--	--	Invalid mass	No results	No results	259.05771	1157505.30671	291361.631219	1840710.22751	2156550.91202	1289137.2311	1831621.179	130415.266122	76339.8427721	122529.000924	82175.4060673	65408.3686994	129968.048696	14.1173025816763	3.8193925515	0.000143770154620131	1	2.96537589824194	up
Com_3051_pos	5,8-dihydroxy-10-methyl-5,8,9,10-tetrahydro-2H-oxecin-2-one	--	C10 H14 O4	220.07341	10.07	--	--	--	--	--	--	--	--	--	--	Invalid mass	No results	No results	221.08063	4287434.22314	1525183.03084	13816548.5472	7288614.40479	5932497.90829	7945783.20849	725917.051941	415335.518654	514194.648096	496502.546482	387393.380424	421670.388038	13.7777355149971	3.78426688353	0.000263286290897279	1	2.95554192870104	up
Com_174_pos	Terephthalic Acid	Terephthalate; Terephthalic acid; 1,4-Benzenedicarboxylic acid	C8 H6 O4	166.02639	11.852	cpd:C06337	map01100 Metabolic pathways	HMDB0002428	--	Benzenoids	Benzene and substituted derivatives	Benzoic acids and derivatives	--	--	--	No results	No results	Full match	167.03362	159341007.585	119821295.642	600576299.941	182481714.929	130384941.623	366370874.915	51994172.9123	30008372.6191	33927364.4885	34841539.9549	30443152.0709	31831931.4591	7.3175381405578	2.87135836029	0.000557321457247041	1	2.96027838962735	up
Com_6807_pos	1-Methylguanosine	--	C11 H15 N5 O5	297.1073	6.159	--	--	HMDB0001563	--	Nucleosides, nucleotides, and analogues	Purine nucleosides	_	--	--	--	No results	No results	Full match	298.11465	551134.749122	405829.212951	1773978.60246	903656.842738	302224.331192	278579.23516	95691.2939761	60393.1775279	66307.8996894	93550.9627444	61269.7340258	325868.928357	5.99560648072804	2.58390569567	0.00109827889254767	0.944444444444444	2.31625278645464	up
Com_7722_pos	2'-Deoxyadenosine	Deoxyadenosine; 2'-Deoxyadenosine	C10 H13 N5 O3	251.10181	5.658	cpd:C00559	map00230 Purine metabolism;map01100 Metabolic pathways	HMDB0000101	--	Nucleosides, nucleotides, and analogues	Purine nucleosides	Purine 2'-deoxyribonucleosides	--	--	--	Full match	Full match	Full match	252.10909	1861266.27844	1452705.65672	1505402.70892	3231707.18853	1082392.42013	2465986.03785	872436.465863	971562.048507	724426.001966	572124.052077	653937.24549	737597.000618	2.55941048857819	1.35581155118	0.00148586449113442	1	2.42427969523228	up
Com_4556_pos	N-[4-(4-methylpiperazino)phenyl]-2-phenylacetamide	--	C19 H23 N3 O	309.17995	1.067	--	--	--	--	--	--	--	--	--	--	Invalid mass	No results	No results	310.18723	544630.55091	321519.184556	323883.613934	299207.146426	432927.776827	583918.087622	228985.391111	177912.481473	220302.814114	170004.292596	181628.520055	311149.522058	1.94272817446976	0.958084053894	0.00169775717623143	0.972222222222222	1.16055722607017	up
Com_1543_pos	Sphingosine (d18:1)	--	C18 H37 N O2	281.27145	13.095	--	--	--	--	--	--	--	--	--	--	Invalid mass	No results	No results	282.27878	14655160.3876	8030159.95758	18211884.5267	24262737.7934	11375536.3655	10385605.741	4279944.62157	8041601.74141	7684574.12296	2529665.27204	6093988.7768	6037814.9661	2.50727223966851	1.32611865253	0.00345294680982121	0.972222222222222	2.1484591442988	up
Com_886_pos	L-Ascorbate	Ascorbate; Ascorbic acid; L-Ascorbate; L-Ascorbic acid; Vitamin C	C6 H8 O6	176.03197	1.472	cpd:C00072	map00053 Ascorbate and aldarate metabolism;map00480 Glutathione metabolism;map01100 Metabolic pathways;map04066 HIF-1 signaling pathway;map04977 Vitamin digestion and absorption	HMDB0000044	--	Organoheterocyclic compounds	Dihydrofurans	Furanones	--	--	--	No results	No results	Full match	177.03925	54640419.0592	40261429.7093	42064506.4643	104748448.661	42760507.8832	46801026.2237	22392162.588	16494565.3678	28669881.3251	39057190.1056	30268196.8247	25796269.8632	2.03638965422211	1.02601364119	0.00521193983556776	1	1.6826980064044	up
Com_14_pos	3-methyl-5-oxo-5-(4-toluidino)pentanoic acid	--	C13 H17 N O3	257.10249	1.324	--	--	--	--	--	--	--	--	--	--	Invalid mass	No match	No match	258.10956	1028066820.2	1407334090.96	2772331435.6	932420530.245	852132986.453	3789398149.03	4721373259.33	5601602975.44	4222210064.04	2290801288.06	4655041552.73	5859960208.08	0.394197221732403	-1.34301048646	0.00669233657051879	0.944444444444444	2.09812135045553	down
Com_8180_pos	ACar 21:2	--	C28 H52 N O4	465.38131	13.807	--	--	--	--	--	--	--	--	--	--	No results	Invalid mass	No results	466.38898	184951.152996	128039.452972	205020.176128	177573.549357	147325.819639	587891.233855	381996.924359	703370.492229	594752.759442	301245.786602	1556403.45996	567119.789771	0.348560292598823	-1.52051986545	0.00808221699442972	0.916666666666667	2.05570237607358	down
Com_7685_pos	PC (10:0/11:0)	--	C29 H58 N O8 P	579.38959	15.449	--	--	--	--	--	--	--	--	--	--	No results	Full match	No results	580.39679	114174.091341	87513.2660758	238884.964851	106808.710345	59750.1256936	275899.339577	376756.828314	330709.550983	432553.699151	357920.423271	308223.494556	233035.768946	0.43302795191706	-1.20746794109	0.00861893307273066	0.944444444444444	1.64311445864066	down
Com_725_pos	Thiazolidine-4-carboxylic acid	--	C4 H7 N O2 S	133.01971	1.465	--	--	--	--	--	--	--	--	--	--	No results	Full match	No results	134.02698	31473663.9189	14089351.5273	11996088.1221	10803805.2281	26173052.1472	46203796.5559	4387289.27994	4098693.99643	10585372.347	4375703.33565	3847948.92098	18768775.7344	3.05532343321236	1.61132511025	0.00865983101545411	0.916666666666667	1.81547934656516	up
Com_5214_pos	PC (18:4/18:5)	--	C44 H70 N O8 P	771.48299	16.15	--	--	--	--	--	--	--	--	--	--	No results	Full match	No results	772.48999	1663433.84867	1269036.88609	2621724.54249	1951201.42184	1429987.32142	1741358.19592	3110525.65758	3711427.84686	3579157.23377	1817514.79965	3058013.08237	2319719.64569	0.606758628977698	-0.720805374173	0.00868013571770069	0.916666666666667	2.00661623881194	down
Com_240_pos	2,4-Dimethylbenzaldehyde	--	C9 H10 O	134.07292	12.27	--	--	HMDB0032142	--	Benzenoids	Benzene and substituted derivatives	Benzoyl derivatives	--	--	--	Full match	No results	No results	135.08032	280478951.701	231684208.978	262022562.799	319035039.375	263007927.085	417267789.994	260949744.025	154825318.553	219875569.233	227543193.964	204379829.056	175272594.845	1.42696369755659	0.512948632626	0.0117269688659632	0.972222222222222	1.73968064222707	up
Com_26_pos	L-Glutamic acid	L-Glutamate; L-Glutamic acid; L-Glutaminic acid; Glutamate	C5 H9 N O4	147.05299	1.339	cpd:C00025	map00220 Arginine biosynthesis;map00250 Alanine, aspartate and glutamate metabolism;map00330 Arginine and proline metabolism;map00340 Histidine metabolism;map00430 Taurine and hypotaurine metabolism;map00471 D-Glutamine and D-glutamate metabolism;map00480 Glutathione metabolism;map00524 Neomycin, kanamycin and gentamicin biosynthesis;map00630 Glyoxylate and dicarboxylate metabolism;map00650 Butan…	HMDB0000148	--	Organic acids and derivatives	Carboxylic acids and derivatives	Amino acids, peptides, and analogues	--	--	--	Full match	Full match	Full match	148.06026	4339827425.06	1739159096.54	4683038592.29	7074980010.23	4295452181.53	3662868120.52	1899781564.85	2266557426.85	2556207799.32	1897603592.86	1371914510.73	2172429165.43	2.12054239977862	1.08443332959	0.0124388222341669	0.861111111111111	1.99401894209247	up
Com_791_pos	S-Adenosylhomocysteine	S-Adenosyl-L-homocysteine; S-Adenosylhomocysteine	C14 H20 N6 O5 S	384.12143	1.469	cpd:C00021	map00270 Cysteine and methionine metabolism;map01100 Metabolic pathways;map01230 Biosynthesis of amino acids	HMDB0000939	--	Nucleosides, nucleotides, and analogues	5'-deoxyribonucleosides	5'-deoxy-5'-thionucleosides	--	--	--	Full match	Full match	Full match	385.12875	37664467.1844	26173789.2547	38300075.2786	42834005.4502	27900921.2438	46670389.508	32540836.1869	28403360.345	26163540.5261	22255041.7505	19989325.7701	19484009.2825	1.47506974096749	0.560783166386	0.0126439727390435	0.888888888888889	1.2105068654918	up
Com_1181_pos	1-Methylhistidine	N(pi)-Methyl-L-histidine; N-pros-Methyl-L-histidine; 3-Methylhistidine; 1-Methylhistidine	C7 H11 N3 O2	169.08507	1.222	cpd:C01152	map00340 Histidine metabolism	HMDB0000001	--	Organic acids and derivatives	Carboxylic acids and derivatives	Amino acids, peptides, and analogues	--	--	--	Full match	Full match	Full match	170.09245	29705173.4629	16639663.6759	33345464.6117	41663299.1643	34605851.5443	53307980.5066	18816125.4282	13023214.4508	20940081.8578	29657237.27	14437336.5726	13763404.3884	1.89147099467816	0.919508653123	0.0132435059660609	0.916666666666667	2.13200538630879	up
Com_3543_pos	ACar 13:0	--	C20 H40 N O4	357.28735	12.695	--	--	--	--	--	--	--	--	--	--	No results	Invalid mass	No results	358.29462	7105213.25899	1216075.45506	3075460.60478	6505471.97004	9747971.8114	5573497.15072	758610.653553	1786137.3584	1573695.99954	1849012.06206	2706718.39684	1397370.66684	3.29876794456959	1.72192729352	0.0162560426843236	0.861111111111111	2.03416902923775	up
Com_5702_pos	17alpha-Hydroxyprogesterone	17alpha-Hydroxyprogesterone; 17alpha-Hydroxy-4-pregnene-3,20-dione; Pregn-4-ene-3,20-dione-17-ol; 17alpha-Hydroxy-progesterone	C21 H30 O3	330.21897	11.953	cpd:C01176	map00140 Steroid hormone biosynthesis;map01100 Metabolic pathways;map04913 Ovarian steroidogenesis;map04927 Cortisol synthesis and secretion;map04934 Cushing's syndrome	HMDB0000374	LMST02030161	Lipids and lipid-like molecules	Steroids and steroid derivatives	Pregnane steroids	Sterol Lipids [ST]	Steroids [ST02]	C21 steroids (gluco/mineralocorticoids, progestogins) and derivatives [ST0203]	Full match	No results	Full match	331.22653	3181960.90986	978276.868038	1779264.14568	2639681.2426	1168230.80088	3340908.06038	871518.073535	955602.970659	1687897.73282	590964.720001	1072767.16278	627440.180143	2.25420114292657	1.17261625329	0.016967522122911	0.916666666666667	1.88992542922628	up
Com_2948_pos	N-[1-(4-methoxy-2-oxo-2H-pyran-6-yl)-2-methylbutyl]acetamide	--	C13 H19 N O4	270.15938	14.302	--	--	--	--	--	--	--	--	--	--	Invalid mass	No results	No results	271.16678	1818352.99784	1245311.71311	4840083.90263	2562044.37099	2245430.13673	2970111.56413	1822444.48774	665657.296244	1225852.79595	1423928.50344	1015466.06738	1446222.98013	2.06344968050272	1.04505825706	0.0170146969456043	0.888888888888889	1.47624763380266	up
Com_7233_pos	ACar 26:5	--	C33 H56 N O4	529.41245	13.92	--	--	--	--	--	--	--	--	--	--	No results	Invalid mass	No results	530.4198	97674.924537	76774.686888	116836.415488	107181.464961	87599.8480604	462259.053365	156647.090516	293209.116126	314569.280007	494382.003258	2129487.78883	621331.928552	0.236512359945947	-2.08001251527	0.0175798634121025	0.916666666666667	2.0997403855836	down
Com_6699_pos	ACar 19:2	--	C26 H48 N O4	437.34991	13.528	--	--	--	--	--	--	--	--	--	--	No results	Invalid mass	No results	438.35696	291085.597398	345118.94758	190094.718333	239038.019978	505505.783288	972529.028966	534631.740207	1443460.9806	1051633.26512	432024.200595	2530709.89498	967037.860929	0.36545338709513	-1.45224069006	0.0196784116308883	0.888888888888889	1.62453684305806	down
Com_3752_pos	PC (18:4e/22:6)	--	C48 H78 N O7 P	811.55058	15.507	--	--	--	--	--	--	--	--	--	--	No results	Full match	No results	812.55786	167331.667734	108091.774946	10051378.2382	4297415.76056	3807129.99389	7038107.25957	288375.135354	66918.7185564	62866.6537955	65126.2501283	170542.387459	265341.098456	27.7091810446482	4.79229216694	0.0221523005103387	0.833333333333333	2.35146597905899	up
Com_4208_pos	Pyridoxal 5'-phosphate	Pyridoxal phosphate; Pyridoxal 5-phosphate; Pyridoxal 5'-phosphate; PLP	C8 H10 N O6 P	247.02449	2.607	cpd:C00018	map00730 Thiamine metabolism;map00750 Vitamin B6 metabolism;map01100 Metabolic pathways;map04977 Vitamin digestion and absorption	HMDB0001491	--	Organoheterocyclic compounds	Pyridines and derivatives	Pyridine carboxaldehydes	--	--	--	Full match	Full match	Full match	248.0318	6151195.00463	4599817.29872	5372008.18637	8124849.43417	6815212.28811	9427214.68273	3424098.58885	4148926.52596	5708619.56551	3644190.30264	4773206.94554	5901436.83338	1.46701429508	0.552882929185	0.0251864603245459	0.861111111111111	1.65833544235424	up
Com_7574_pos	UDP	UDP; Uridine 5'-diphosphate	C9 H14 N2 O12 P2	404.00191	1.462	cpd:C00015	map00240 Pyrimidine metabolism;map01100 Metabolic pathways;map04080 Neuroactive ligand-receptor interaction	HMDB0000295	--	Nucleosides, nucleotides, and analogues	Pyrimidine nucleotides	Pyrimidine ribonucleotides	--	--	--	No results	No results	Full match	405.00879	2643030.5964	1809602.24285	2037950.73863	2216646.33474	1719416.13637	3414915.40515	1723730.12741	981156.851278	1869219.88229	1639304.4671	1700471.27684	1561376.59953	1.46081085018152	0.546769386101	0.0256099952431219	0.916666666666667	1.76784300500487	up
Com_11_pos	Taurine	Taurine; 2-Aminoethanesulfonic acid; Aminoethylsulfonic acid	C2 H7 N O3 S	125.0146	1.304	cpd:C00245	map00120 Primary bile acid biosynthesis;map00430 Taurine and hypotaurine metabolism;map00920 Sulfur metabolism;map01100 Metabolic pathways;map02010 ABC transporters;map04080 Neuroactive ligand-receptor interaction	HMDB0000251	--	Organic acids and derivatives	Organic sulfonic acids and derivatives	Organosulfonic acids and derivatives	--	--	--	Full match	Full match	Full match	126.0218	3925916165.74	3737755978.77	4182217166.96	3136174594.09	4841141540.57	5357446418.34	5151848303.35	5694821030.66	6447241421.98	4089654950.04	6641268213.33	5088754501.38	0.760432591736226	-0.395107728434	0.0271008450932477	0.861111111111111	1.54007294133668	down
Com_2549_pos	N-Acetylmethionine	N-Acetylmethionine; N-Acetyl-L-methionine	C7 H13 N O3 S	191.06165	7.36	cpd:C02712	--	HMDB0011745	--	Organic acids and derivatives	Carboxylic acids and derivatives	Amino acids, peptides, and analogues	--	--	--	No results	Full match	Full match	192.06877	855272.598532	1983880.68272	2311948.90832	4742030.1275	3818308.37728	12741858.6629	6517156.83869	11330823.4339	14487508.915	11364806.5047	7884316.27365	8098940.56336	0.443225951475752	-1.17388573929	0.0280744396552773	0.861111111111111	1.89608698032057	down
Com_1174_pos	Bicyclo prostaglandin E2	--	C20 H30 O4	334.21363	13.799	--	--	--	--	--	--	--	--	--	--	Full match	No results	Full match	335.22104	15672601.8852	12833294.075	18620498.6899	15088714.1131	13971592.6586	15847851.5298	13832486.3002	10939762.1478	16472168.6582	10004553.4298	10334711.8452	9343859.99472	1.29758553403432	0.375829641057	0.0286711664677233	0.833333333333333	1.28900443729568	up
Com_286_pos	Cuminaldehyde	4-Isopropylbenzaldehyde; p-Cumic aldehyde; Cuminaldehyde	C10 H12 O	148.08863	12.865	cpd:C06577	--	HMDB0002214	--	Lipids and lipid-like molecules	Prenol lipids	Monoterpenoids	--	--	--	Full match	No results	No results	149.09595	233993114.726	199016044.252	239666554.246	247197332.312	227767433.559	341138231.082	241685531.792	123381952.608	179541161.253	217119105.741	185105527.102	151170877.438	1.3558953325733	0.439245814901	0.0307833878560748	0.861111111111111	1.66746680223774	up
Com_8383_pos	2-Methoxybenzaldehyde	--	C8 H8 O2	154.06041	1.197	--	--	HMDB0033766	--	Benzenoids	Benzene and substituted derivatives	Benzoyl derivatives	--	--	--	Invalid mass	No results	No results	155.06766	591559.91951	494296.581436	874168.855684	653785.259619	563757.073689	767030.029313	828218.470176	1292171.5903	857096.453529	734079.73924	1093514.58768	688839.723695	0.71799322047967	-0.47795787316	0.0323406599235902	0.833333333333333	1.5898027680915	down
Com_757_pos	PC (19:2/20:5)	--	C47 H80 N O8 P	817.56128	16.352	--	--	--	--	--	--	--	--	--	--	No results	Full match	No results	818.56866	51801866.8115	38761580.4227	43908949.0001	66153708.7618	35808777.1813	79470615.7787	56445669.6414	25354241.7193	37495911.9365	32487120.8806	25334938.5569	18641658.6921	1.61374253154463	0.690410418706	0.0335041323211574	0.861111111111111	1.47665803935159	up
Com_194_pos	2-hydroxy-6-[(8Z,11Z)-pentadeca-8,11,14-trien-1-yl]benzoic acid	--	C22 H30 O3	324.20607	14.94	--	--	--	--	--	--	--	--	--	--	Invalid mass	No results	No results	325.21323	240806063.365	195561465.614	392843900.077	302381052.992	248801181.798	431341918.441	245186444.99	180654248.944	206961219.062	246660487.063	133173374.998	203655954.902	1.48955677134142	0.57488310994	0.0364662115194924	0.833333333333333	1.37059920396467	up
Com_9056_pos	ACar 19:4	--	C26 H44 N O4	433.31849	12.997	--	--	--	--	--	--	--	--	--	--	No results	Invalid mass	No match	434.32584	208093.685959	150753.036127	190488.691614	255905.1317	142764.967184	195619.778342	306763.257806	428966.463019	425200.455903	153164.069805	1190709.5408	397073.057205	0.394098492869732	-1.34337186262	0.0367402370748008	0.888888888888889	2.10395664626171	down
Com_1027_pos	(S)-beta-Aminoisobutyric Acid	--	C4 H9 N O2	103.06329	1.415	--	--	HMDB0002166	--	Organic acids and derivatives	Carboxylic acids and derivatives	Amino acids, peptides, and analogues	--	--	--	No results	No results	Full match	104.07053	29051476.5201	23473991.6805	63042145.6426	42677008.4339	21524351.8365	54318993.4413	13593511.1456	23696698.2613	34426552.0621	11183152.5219	24022369.4046	20792194.8401	1.83290078610405	0.874128695714	0.0388941958301759	0.805555555555556	1.79115997552768	up
Com_7124_pos	PC (14:0/16:3)	--	C38 H70 N O8 P	699.48328	16.735	--	--	--	--	--	--	--	--	--	--	No results	Full match	No results	700.49005	834284.019753	641584.258591	1601970.79088	741249.150209	781604.789768	759591.678679	1136867.62621	1334553.00342	1449839.01527	1040419.8587	1619049.15165	955065.796556	0.711309832315739	-0.491449989078	0.0418466253327787	0.861111111111111	1.04290809561536	down
Com_5298_pos	PC (18:2/20:5)	--	C46 H78 N O8 P	803.54399	16.329	--	--	--	--	--	--	--	--	--	--	No results	Full match	No results	804.55145	3841590.60467	3545504.60882	4031448.51389	5313530.38799	3557232.99105	4720204.54845	3657667.20466	1500698.25535	2944738.67086	3805615.24626	3091186.92558	1453643.16994	1.52000707789175	0.604078041574	0.0425330250944138	0.888888888888889	1.73154374325625	up
Com_78_pos	PC (18:0/20:5)	--	C46 H82 N O8 P	807.57626	15.051	--	--	--	LMGP01010807	--	--	--	Glycerophospholipids [GP]	Glycerophosphocholines [GP01]	Diacylglycerophosphocholines [GP0101]	No results	Full match	No results	808.58301	1142513112.23	1031796426.64	1459536222.65	1709359856.12	1161757778.18	1523237368.0	1625051887.34	701479657.798	717600305.415	802317442.706	946950792.107	985730584.268	1.3891710055984	0.474224204606	0.0434817319079519	0.861111111111111	1.53539221398568	up
Com_1223_pos	1,4-Dihydro-1-Methyl-4-Oxo-3-Pyridinecarboxamide	--	C7 H8 N2 O2	152.05851	1.347	--	--	HMDB0004194	--	Organoheterocyclic compounds	Pyridines and derivatives	Pyridinecarboxylic acids and derivatives	--	--	--	No results	No results	Full match	170.09236	28959912.678	16171418.7013	32452240.4159	40826123.3043	33634360.0814	50659753.046	18429095.9861	3007445.37311	19730388.6996	28388486.7603	13948775.2909	13441246.8731	2.09090608442358	1.06412826299	0.0435076375321908	0.916666666666667	1.8178111072363	up
Com_54_pos	N-Tetradecanamide	--	C14 H29 N O	227.2247	14.529	--	--	--	--	--	--	--	--	--	--	No results	No results	Full match	228.23215	755407770.285	839599850.704	501153305.498	646344963.545	670946470.766	504272753.311	1036246994.29	944776711.916	615758140.138	831621981.277	803216829.645	816655334.095	0.776052086061323	-0.365774610283	0.0440690161062165	0.805555555555556	1.38435054098508	down
Com_3111_pos	N-Stearoyl taurine	--	C20 H41 N O4 S	408.30268	15.983	--	--	--	LMFA08020078	--	--	--	Fatty Acyls [FA]	Fatty amides [FA08]	N-acyl amines [FA0802]	Invalid mass	No results	No results	409.30981	2228158.99436	2345170.41578	581578.775167	1478571.50476	1513974.8152	768100.818692	1741823.38613	2144024.53056	2158925.3859	4233695.76658	2381268.66354	2587870.6088	0.584718280026078	-0.774186399943	0.0479426211001945	0.833333333333333	1.30744301516333	down
Com_860_pos	Asparagine	Asparagine	C4 H8 N2 O3	132.05342	1.277	cpd:C16438	--	HMDB0000168	--	Organic acids and derivatives	Carboxylic acids and derivatives	Amino acids, peptides, and analogues	--	--	--	Full match	Full match	Full match	133.06067	44057146.3734	10870050.7255	40716536.0341	107833687.626	46742058.3297	47751152.156	24994205.8571	18236072.6026	27781035.712	15182961.1815	16260345.5053	13454123.3702	2.57073470364559	1.36218073367	0.0487160879692006	0.833333333333333	1.60521506236257	up
Com_1005_pos	Methyl palmitate	Methyl palmitate	C17 H34 O2	287.28185	12.313	cpd:C16995	--	HMDB0061859	--	Lipids and lipid-like molecules	Fatty Acyls	Fatty acid esters	--	--	--	Invalid mass	No results	No results	288.28918	33799289.0645	37445431.7976	32290562.0586	48675843.9888	26495409.2768	32025947.0932	40001316.3345	22332021.2241	19739311.8469	23848021.8517	27355027.2862	25867532.2895	1.32416868864984	0.405086921825	0.0496968146013074	0.833333333333333	1.4276196229083	up
