# Supplementary material for: Comparative Metabolomics and Proteomics Reveal Vibrio parahaemolyticus Targets Hypoxia-Related Signaling Pathways of Takifugu obscurus
Source: Front Immunol. 2022 Jan 13;12:825358. doi: 10.3389/fimmu.2021.825358 (PMC8793131; doi:10.3389/fimmu.2021.825358)
Supplement: Supplementary file 9 [file Table_8.xls]

Compound_ID	Name	Other_name(Kegg_name)	Formula	Molecular Weight	RT [min]	Kegg_ID	KEGG_pathway	HMDB_ID	Lipidmaps_ID	SuperClass(HMDB)	Class(HMDB)	SubClass(HMDB)	CATEGORY(Lipidmaps)	MAIN_CLASS(Lipidmaps)	SUB_CLASS(Lipidmaps)	mzCloud_Results	mzVault_Results	MassList_Results	m/z	neg_HI1	neg_HI2	neg_HI3	neg_HI4	neg_HI5	neg_HI6	neg_NC1	neg_NC2	neg_NC3	neg_NC4	neg_NC5	neg_NC6	FC	log2FC	Pvalue	ROC	VIP	Up.Down
Com_2630_neg	NSI-189	--	C22 H30 N4 O	366.2437	15.123	--	--	--	--	--	--	--	--	--	--	No results	No results	Full match	365.23642	1957710.19949	1843040.09778	1758983.82119	2353080.32511	2976015.80556	2070038.33694	9193234.71808	6634974.84308	8280803.6109	7089079.71444	8532188.71786	7833331.8561	0.272453408041481	-1.8759185576	3.9689759451649e-07	1	1.64814920682342	down
Com_277_neg	Monobutyl phthalate	--	C12 H14 O4	222.08941	10.242	--	--	HMDB0013247	--	Benzenoids	Benzene and substituted derivatives	Benzoic acids and derivatives	--	--	--	Full match	No results	Full match	221.08212	23556980.2624	23587938.1906	54106485.1154	21816900.4758	36556128.9167	17066363.7179	4242634.55241	3640381.27251	3230445.19064	2725898.76337	3462343.60045	5149784.43516	7.86989254958737	2.97634393824	9.01029653421491e-06	1	1.49731681288294	up
Com_3022_neg	N-Acetyl-L-carnosine	--	C11 H16 N4 O4	268.11525	1.422	--	--	--	--	--	--	--	--	--	--	Invalid mass	No results	No results	267.10764	6753018.21243	5790606.77553	6612530.84787	5784244.88713	6497691.20611	4435991.60552	3474196.93886	2968218.21053	3562658.31983	3393019.08977	2852746.90039	2513751.973	1.91179667640863	0.93492909783	2.00355876062823e-05	1	1.74963026513823	up
Com_487_neg	(��)8(9)-DiHET	--	C20 H34 O4	338.24359	15.073	--	--	--	--	--	--	--	--	--	--	Invalid mass	No results	No results	337.23627	119792017.705	133013466.569	119227671.108	145507254.365	136617285.605	108276180.839	91191806.1916	64897712.4157	76043472.5539	86358550.4273	88884572.6056	84557650.9931	1.5498709992002	0.6321481403	8.45747439476486e-05	1	1.74530634388831	up
Com_1819_neg	3-Ureidopropionic acid	--	C4 H8 N2 O3	132.05373	1.299	--	--	HMDB0000026	--	Organic acids and derivatives	Organic carbonic acids and derivatives	Ureas	--	--	--	Full match	No results	Full match	131.04648	14794867.1827	10083674.0437	22612708.163	20711884.9023	20215846.7927	14758338.6279	9174618.79991	4860015.1014	6821466.6589	4494684.38304	4436173.44839	4180503.35495	3.03753399303255	1.602900554	8.83901030542556e-05	1	1.70933642775858	up
Com_3006_neg	Gluconolactone	D-Glucono-1,5-lactone; Gluconic lactone; Gluconic acid lactone; 1,5-Gluconolactone; delta-Gluconolactone; D-Gluconolactone; Gluconolactone	C6 H10 O6	178.04804	14.597	cpd:C00198	map00030 Pentose phosphate pathway;map01100 Metabolic pathways;map01200 Carbon metabolism	HMDB0000150	--	Organic oxygen compounds	Organooxygen compounds	Carbohydrates and carbohydrate conjugates	--	--	--	No results	No results	Full match	177.04071	3841512.74497	4844078.07308	4552651.18195	4733096.53492	3366738.23347	2889411.93914	2345028.38517	827983.973579	981502.11002	957957.44956	982811.970445	1061005.23171	3.38548209828216	1.7593612906	9.54059326888845e-05	1	2.0266397076343	up
Com_2897_neg	��-D-Glucose-1,6-bisphosphate	--	C6 H14 O12 P2	339.99617	1.256	--	--	--	--	--	--	--	--	--	--	Full match	Full match	Full match	338.98889	5787683.60096	7479775.42764	13295577.1014	9375066.40662	7803952.12864	9482408.7623	4817723.84796	2295202.26966	3621216.45609	2679798.87287	2808815.48215	3643084.93634	2.67919496133432	1.42179956794	0.00010082515628882	1	1.71725517027536	up
Com_2_neg	Elaidic acid	(9E)-Octadecenoic acid; 9-Octadecenoic acid, (E)-; (E)-Oleic acid; D9-trans-Octadecenoic acid; 9-trans-Octadecenoic acid; trans-D9-Octadecenoic acid; trans-9-Octadecenoic acid; trans-Elaidic acid; trans-Oleic acid; Elaidic acid; Acide elaidique; Elaidinsaure	C18 H34 O2	282.25598	15.211	cpd:C01712	--	HMDB0000573	--	Lipids and lipid-like molecules	Fatty Acyls	Fatty acids and conjugates	--	--	--	Full match	No results	No results	281.24872	70678836061.6	63540038426.4	53608312059.7	52110752466.0	65895969543.2	55550120746.8	31674669783.0	39698751324.0	38253503191.8	45003253131.3	44285554925.9	37933332954.6	1.52579884083472	0.609564771832	0.000170202225128482	1	1.66677144041927	up
Com_4100_neg	5-Methyl-dl-tryptophan	--	C12 H14 N2 O2	218.10577	12.666	--	--	--	--	--	--	--	--	--	--	No results	No results	Full match	217.0985	2381776.75835	2589235.19573	3349178.55182	3333345.19119	2610143.5588	1827643.16901	1890486.55179	833316.956663	1022539.78399	857386.604131	809947.227627	891787.954457	2.5519644029691	1.35160820527	0.00020499405157033	0.972222222222222	1.53427234524258	up
Com_6517_neg	LPC 24:1	--	C32 H64 N O7 P	665.46405	16.717	--	--	--	LMGP01050144	--	--	--	Glycerophospholipids [GP]	Glycerophosphocholines [GP01]	Monoacylglycerophosphocholines [GP0105]	No results	Invalid mass	No results	664.45654	1668395.31333	1102236.12878	2314072.0485	1603377.30858	1801490.34192	1308267.44411	762533.058325	726394.693804	480261.221483	811594.319415	682642.049593	932949.670364	2.2286175670373	1.15614906995	0.000214162794828074	1	1.88036957924282	up
Com_5772_neg	Propionyl-L-carnitine	--	C10 H19 N O4	217.13155	1.47	--	--	HMDB0000824	--	Lipids and lipid-like molecules	Fatty Acyls	Fatty acid esters	--	--	--	No results	No results	Full match	216.12418	1691166.32509	1908999.91669	2568046.77692	1897148.02679	2814823.27762	1661373.28293	749261.358369	987433.104453	1284498.22272	1021588.69476	1252508.86191	757794.906954	2.07192816505613	1.05097398482	0.000242827887862594	1	1.81059294134159	up
Com_4448_neg	5-Phenylvaleric Acid	--	C11 H14 O2	178.09965	10.24	--	--	HMDB0002043	--	Lipids and lipid-like molecules	Fatty Acyls	Fatty acids and conjugates	--	--	--	No results	No results	Full match	177.09239	1160360.18962	1277130.7856	1789713.52318	1559364.78976	1466949.90684	975591.65252	895442.060854	322712.419772	507242.265279	471802.498639	493429.797997	550889.37571	2.53865929040752	1.34406678608	0.000244237974816006	1	1.52398057470789	up
Com_1082_neg	Protectin D1	--	C22 H32 O4	360.2278	14.533	--	--	HMDB0003689	LMFA04040001	Lipids and lipid-like molecules	Fatty Acyls	Fatty acids and conjugates	Fatty Acyls [FA]	Docosanoids [FA04]	Protectins [FA0404]	Invalid mass	No results	No results	359.2204	27114710.7001	31218081.5016	23696382.7803	32329208.2056	23452253.1105	34376736.7217	22837179.5296	11307867.9962	14644234.6062	14906606.9864	15714180.5591	15001857.4432	1.82378835249988	0.866938316939	0.000429753651467085	1	1.96749727131474	up
Com_420_neg	LPC 18:0	--	C26 H54 N O7 P	583.38594	15.393	--	--	--	LMGP01050076	--	--	--	Glycerophospholipids [GP]	Glycerophosphocholines [GP01]	Monoacylglycerophosphocholines [GP0105]	No results	Invalid mass	No results	582.3786	87720072.2155	57759283.4448	107400247.786	105178569.076	115417048.962	114106691.502	55035105.5663	35164308.9347	29743731.1834	48217249.6536	43493800.5503	57908682.6511	2.17975826705092	1.12416815048	0.00043149574301195	0.972222222222222	1.9680590304541	up
Com_2949_neg	DL-Citrulline	--	C6 H13 N3 O3	175.0959	1.344	--	--	HMDB0000904	--	Organic acids and derivatives	Carboxylic acids and derivatives	Amino acids, peptides, and analogues	--	--	--	No results	No results	Full match	174.08862	3794420.94465	6076024.1601	6026507.73773	6914812.67753	3594273.13184	5212607.47659	2857832.55682	2151333.89115	2872929.10794	2453969.69906	2948558.4614	2153013.13159	2.04815325297785	1.03432366897	0.000593954308191655	1	1.49235092789978	up
Com_4529_neg	(��)12(13)-DiHOME	--	C18 H34 O4	314.24609	13.361	--	--	--	--	--	--	--	--	--	--	Full match	No results	Full match	313.23874	2966906.09963	3502863.99545	3859040.48711	4185260.19491	3810076.5631	3471600.45746	2355613.67383	2468479.15095	3134911.18116	2639411.56527	2690229.70421	2097472.94433	1.41658522873446	0.502417403956	0.00080689518437093	0.972222222222222	1.51849561985584	up
Com_1962_neg	Undecanoic acid	Undecanoic acid; Hendecanoic acid	C11 H22 O2	186.16229	13.416	cpd:C17715	--	HMDB0000947	LMFA01010011	Lipids and lipid-like molecules	Fatty Acyls	Fatty acids and conjugates	Fatty Acyls [FA]	Fatty Acids and Conjugates [FA01]	Straight chain fatty acids [FA0101]	Full match	No results	No results	185.15497	16070812.2459	19021369.6846	19409279.2943	24488557.5738	22423916.141	16273315.5479	16528489.2489	9630780.43592	13146270.35	11178026.35	10392857.0874	10388083.8546	1.6514146368512	0.723702397311	0.000852212894962003	0.944444444444444	1.6524106184506	up
Com_2697_neg	Reduced nicotinamide adenine dinucleotide	NADH; DPNH; Reduced nicotinamide adenine dinucleotide	C21 H29 N7 O14 P2	665.12605	1.47	cpd:C00004	map00190 Oxidative phosphorylation;map01100 Metabolic pathways;map04020 Calcium signaling pathway;map04925 Aldosterone synthesis and secretion	HMDB0001487	--	Nucleosides, nucleotides, and analogues	(5'-&gt;5')-dinucleotides	_	--	--	--	No results	Full match	Full match	664.11859	9229292.32901	6915846.28983	15247945.4725	8094426.59143	14814793.1612	10497060.3689	2695282.88226	5106843.88836	6044165.82258	4179014.48501	6024858.80945	4588098.13923	2.26268478257014	1.17803561496	0.00115932721159695	1	1.47674171860462	up
Com_1494_neg	Gluconic acid	--	C6 H12 O7	196.05857	1.396	--	--	HMDB0000625	--	Organic oxygen compounds	Organooxygen compounds	Carbohydrates and carbohydrate conjugates	--	--	--	Full match	Full match	Full match	195.05139	10066160.1277	9005620.3672	9720992.43936	13384802.5614	10882108.8289	5892593.23385	17324658.3788	13839195.0448	18739006.0056	20740747.8414	18836373.0225	18321622.1951	0.546859009492581	-0.870759167765	0.00130319393799453	1	1.47225398067523	down
Com_855_neg	N1-(4H-1,2,4-triazol-4-yl)-4-nitrobenzamide	--	C9 H7 N5 O3	233.05379	15.023	--	--	--	--	--	--	--	--	--	--	Full match	No results	No results	232.04651	14387897.3353	13551713.2633	12765225.8512	17971255.199	14073992.1303	9691791.05066	11677420.3004	5029610.795	6396674.63754	6191299.7363	7630455.69409	7242427.96151	1.86655682359506	0.900379429279	0.00140588154494668	0.972222222222222	1.51497511779274	up
Com_1755_neg	L-Leucyl-L-alanine Hydrate	--	C9 H18 N2 O3	202.13204	1.465	--	--	--	--	--	--	--	--	--	--	No results	No results	Full match	201.12474	8304001.00332	10633252.2064	8844923.28214	10146392.6834	10847358.8396	16557097.9866	4970083.37023	5981342.45785	6573753.3255	6269875.08969	2652938.89814	4839633.78561	2.0881425796163	1.06222022335	0.0015569962516054	1	1.57337941048365	up
Com_4119_neg	Pyridoxal-5'-phosphate	--	C8 H10 N O6 P	247.02497	2.58	--	--	HMDB0001491	--	Organoheterocyclic compounds	Pyridines and derivatives	Pyridine carboxaldehydes	--	--	--	No results	Full match	Full match	246.01768	3486258.42476	3623487.93196	3985617.78447	5656553.36296	4741432.05496	4186927.88133	2671392.3937	3147248.52773	2827505.88396	2458975.5652	3105919.64601	2827695.94558	1.50717016116107	0.591842307981	0.00157742645472138	1	1.14472331562402	up
Com_995_neg	PC (16:1/18:2)	--	C42 H78 N O8 P	815.56962	16.21	--	--	--	LMGP01010690	--	--	--	Glycerophospholipids [GP]	Glycerophosphocholines [GP01]	Diacylglycerophosphocholines [GP0101]	No results	Invalid mass	No results	814.56232	24033692.4785	48958840.397	24739811.6334	34059735.8609	39163297.7213	23472259.2228	14682774.3571	7146752.18051	10935467.3398	21061928.3144	17138287.1842	13913435.286	2.29065435820893	1.19575978369	0.00182751859971658	1	1.58876087891872	up
Com_4114_neg	Xanthosine	Xanthosine	C10 H12 N4 O6	284.07597	5.491	cpd:C01762	map00230 Purine metabolism;map00232 Caffeine metabolism;map01100 Metabolic pathways	HMDB0000299	--	Nucleosides, nucleotides, and analogues	Purine nucleosides	_	--	--	--	Full match	Full match	Full match	283.06873	184767.338143	361541.771035	327434.241073	265864.770613	461158.677678	162654.410976	806619.525169	523206.741972	3796397.71207	1597008.84739	1064045.58588	1013699.50228	0.200366507744598	-2.31928671983	0.00183601661981651	1	1.6823444294548	down
Com_1764_neg	PE (18:2e/22:6)	--	C45 H76 N O7 P	773.53828	15.469	--	--	--	--	--	--	--	--	--	--	No results	Full match	No results	772.53082	20265705.1587	25476422.025	26230086.2859	21569584.5078	20752028.6387	18924414.5006	17681457.837	12448988.7532	11455493.3797	9615968.02306	6839324.90437	11420627.0788	1.9178617037102	0.939498691907	0.00187173815445617	1	1.7553025308801	up
Com_1124_neg	LPG 22:5	--	C28 H47 O9 P	558.29614	14.636	--	--	--	--	--	--	--	--	--	--	No results	Full match	No results	557.28864	42939696.8475	29026896.9905	52952544.6368	19477252.9842	37560904.8773	38814362.2452	16809439.9992	16788199.4333	21533462.3056	15469810.1416	20884189.7976	10296015.8918	2.16908267323373	1.11708504148	0.00206409813436258	0.944444444444444	1.58981947533711	up
Com_5397_neg	LPG 20:5	--	C26 H43 O9 P	530.26494	14.238	--	--	--	LMGP04050030	--	--	--	Glycerophospholipids [GP]	Glycerophosphoglycerols [GP04]	Monoacylglycerophosphoglycerols [GP0405]	No results	Full match	No results	529.25751	1247257.57696	647508.370358	1554635.54053	1593404.43768	1405830.2423	1291414.2672	765125.152581	437310.330062	682303.762063	598144.934562	695519.521735	566577.622618	2.06677944859394	1.04738444324	0.00207144552207963	0.916666666666667	1.40297783696458	up
Com_1230_neg	Prostaglandin A2	Prostaglandin A2; PGA2; Medullin	C20 H30 O4	334.21234	14.303	cpd:C05953	map00590 Arachidonic acid metabolism;map01100 Metabolic pathways;map04726 Serotonergic synapse	HMDB0002752	LMFA03010035	Lipids and lipid-like molecules	Fatty Acyls	Eicosanoids	Fatty Acyls [FA]	Eicosanoids [FA03]	Prostaglandins [FA0301]	Invalid mass	Invalid mass	No results	333.20499	11436019.3032	11609548.0508	9799256.68026	11578614.5787	7936034.71528	15516765.7296	9688427.85428	6354161.10188	6747647.32205	6359211.64199	6659555.6459	6394988.1396	1.60828955543257	0.685527171803	0.00236193435246659	0.972222222222222	1.56148739967246	up
Com_5421_neg	2-Hydroxymyristic acid	--	C14 H28 O3	244.20393	12.618	--	--	HMDB0002261	LMFA01050484	Lipids and lipid-like molecules	Fatty Acyls	Fatty acids and conjugates	Fatty Acyls [FA]	Fatty Acids and Conjugates [FA01]	Hydroxy fatty acids [FA0105]	Full match	No results	No results	243.19659	2005755.34028	1923334.67672	2121343.54366	2749640.7593	1737962.3667	2248166.82844	1887163.07128	1485628.11677	1546067.50874	1425351.9995	1388518.51441	1190774.47942	1.4328680705603	0.51890578147	0.00236803629066167	0.972222222222222	1.35938601637466	up
Com_975_neg	3-Hydroxybutyric acid	--	C4 H8 O3	104.0475	1.445	--	--	HMDB0000357	--	Organic acids and derivatives	Hydroxy acids and derivatives	Beta hydroxy acids and derivatives	--	--	--	Full match	Full match	Full match	103.04023	28924909.9395	26449005.3369	45220837.5655	27091161.8715	46811564.1957	33561720.2693	12993621.9558	20022860.9539	25897444.438	18944463.5652	21012312.9845	19416064.6756	1.75893890490378	0.814705373018	0.0025187161705316	1	1.72424128048621	up
Com_5047_neg	PC (18:0/20:4)	--	C46 H84 N O8 P	869.61085	16.579	--	--	--	LMGP01010804	--	--	--	Glycerophospholipids [GP]	Glycerophosphocholines [GP01]	Diacylglycerophosphocholines [GP0101]	No results	Invalid mass	No results	868.60406	1136913.23432	3295169.67022	1376772.79773	2448534.00546	5098996.64711	1689596.52409	937751.95627	500623.596373	809050.551571	769644.00395	610621.48529	546680.237993	3.60437054638577	1.84974733467	0.00255032711027842	1	1.72552176957012	up
Com_463_neg	PC (18:0/22:6)	--	C48 H84 N O8 P	893.61698	16.269	--	--	--	LMGP01010823	--	--	--	Glycerophospholipids [GP]	Glycerophosphocholines [GP01]	Diacylglycerophosphocholines [GP0101]	No results	Invalid mass	No results	892.60992	160072962.294	130847686.451	173833168.55	124219691.226	152467496.872	78402512.7692	116571254.34	53449405.1563	51919097.5438	41693944.6083	34559355.1311	66312019.2432	2.24919643673534	1.16940966642	0.00269653168949692	0.972222222222222	1.91725112339567	up
Com_33_neg	trans-10-Heptadecenoic acid	--	C17 H32 O2	286.25108	14.905	--	--	--	--	--	--	--	--	--	--	Invalid mass	No results	No results	285.24396	1743096720.26	2005790035.38	1323559737.42	1518615348.78	1407868612.93	1902648638.52	1214184383.49	1074674918.0	1109520720.92	1134571508.53	1184413165.42	1172039089.79	1.43721857516836	0.523279486522	0.00295111357306257	1	1.88360067683555	up
Com_6870_neg	SM (d14:2/27:0)	--	C46 H91 N2 O6 P	858.69396	15.886	--	--	--	--	--	--	--	--	--	--	No results	Invalid mass	No results	857.68652	54952.1097022	60989.4484698	69231.7759997	87358.5922683	73533.8660351	45095.5366612	72441.9006311	662522.65921	602029.408835	420716.636423	525705.496275	290888.022657	0.151948375285116	-2.71834684603	0.00311064171316221	0.944444444444444	1.63708290074111	down
Com_229_neg	FAHFA (18:1/20:3)	--	C38 H66 O4	586.49448	15.209	--	--	--	--	--	--	--	--	--	--	No results	Full match	No results	585.48724	253306926.389	265770495.431	192503773.21	171885800.282	245414019.692	231567660.337	85492394.2711	137251809.676	133335360.443	169429160.115	170988602.926	140873239.745	1.62466741568061	0.70014441546	0.00325170995894099	1	1.501642050733	up
Com_310_neg	PC (16:0/18:1)	--	C42 H82 N O8 P	819.60109	16.438	--	--	--	LMGP01010581	--	--	--	Glycerophospholipids [GP]	Glycerophosphocholines [GP01]	Diacylglycerophosphocholines [GP0101]	No results	Invalid mass	No results	818.59393	262820924.791	236790286.477	313448353.557	270290427.385	207213382.479	173331337.162	230190679.891	105672011.909	82178893.5722	75370134.5947	96383829.7253	121681500.111	2.05754312420327	1.04092266852	0.00332019117968107	0.944444444444444	1.8639686781287	up
Com_7387_neg	methyl 2-[(2-methoxyacetyl)amino]thiophene-3-carboxylate	--	C9 H11 N O4 S	229.04143	6.971	--	--	--	--	--	--	--	--	--	--	Full match	No results	No results	228.03415	329365.017314	567655.636531	545332.569756	444658.532904	879783.322883	318087.817587	141639.05357	290036.579462	173262.271498	355198.788086	179229.318904	228010.277456	2.25605996085043	1.17380541174	0.00347585860361572	0.944444444444444	1.49781090769479	up
Com_876_neg	PC (16:0e/22:6)	--	C46 H82 N O7 P	851.60631	15.642	--	--	--	--	--	--	--	--	--	--	No results	Invalid mass	No results	850.59875	48215634.473	41710401.1342	58262111.5496	46913874.2642	80823961.3489	29566644.3516	43829760.7083	23924132.7836	16284820.3816	23213440.1189	16966188.7169	19735001.2637	2.122164158818	1.08553625943	0.00347835930995411	0.944444444444444	1.61248572813085	up
Com_802_neg	alpha-Ketoglutaric acid	2-Oxoglutarate; Oxoglutaric acid; 2-Ketoglutaric acid; alpha-Ketoglutaric acid	C5 H6 O5	146.02175	1.433	cpd:C00026	map00020 Citrate cycle (TCA cycle);map00040 Pentose and glucuronate interconversions;map00053 Ascorbate and aldarate metabolism;map00220 Arginine biosynthesis;map00250 Alanine, aspartate and glutamate metabolism;map00300 Lysine biosynthesis;map00340 Histidine metabolism;map00430 Taurine and hypotaurine metabolism;map00471 D-Glutamine and D-glutamate metabolism;map00630 Glyoxylate and dicarboxylat…	HMDB0000208	--	Organic acids and derivatives	Keto acids and derivatives	Gamma-keto acids and derivatives	--	--	--	No results	No results	Full match	145.01451	45469809.9363	47302464.9031	50079427.5855	43409659.3006	92899467.5713	59009400.0142	13888289.5945	27612352.9162	42790094.425	25872626.3471	31383838.0363	21288394.4946	2.07675863266346	1.05433355143	0.0035231005487223	1	1.48406139411141	up
Com_7133_neg	LPA 20:4	--	C23 H39 O7 P	458.24168	16.407	--	--	--	LMGP10050013	--	--	--	Glycerophospholipids [GP]	Glycerophosphates [GP10]	Monoacylglycerophosphates [GP1005]	No results	Full match	No results	457.23441	1153746.40336	1135057.75165	1215622.29674	1331239.25229	1258977.33719	908791.48106	1147994.16774	488250.084129	540808.555083	631743.398364	666810.486665	626123.200892	1.70743435213979	0.771830110484	0.00375606931132686	0.944444444444444	1.69451407036444	up
Com_5375_neg	LPG 20:1	--	C26 H51 O9 P	538.32765	15.26	--	--	--	LMGP04050023	--	--	--	Glycerophospholipids [GP]	Glycerophosphoglycerols [GP04]	Monoacylglycerophosphoglycerols [GP0405]	No results	Full match	No results	537.32037	1051018.97235	473330.256746	1047827.79122	911250.0471	1373658.2563	877021.315971	1193444.61991	1840233.78863	1827007.39354	2030536.40259	2148595.93988	1934121.37526	0.522520342793568	-0.93644088951	0.00376929771440633	0.972222222222222	1.54967083595287	down
Com_177_neg	PC (16:0/20:4)	--	C44 H80 N O8 P	841.58522	14.329	--	--	--	LMGP01010629	--	--	--	Glycerophospholipids [GP]	Glycerophosphocholines [GP01]	Diacylglycerophosphocholines [GP0101]	No results	Invalid mass	No results	840.57794	307224450.558	176287160.702	433435473.342	318931815.936	251178201.225	270821758.052	220071537.33	103576313.337	67704149.0574	129431096.387	129927084.83	171376942.28	2.13831212065047	1.09647245271	0.00386517035521986	0.972222222222222	1.46656683742048	up
Com_4262_neg	Adenosine 3-phosphate 5-phosphosulfate	--	C10 H15 N5 O13 P2 S	506.98649	1.175	--	--	--	--	--	--	--	--	--	--	Full match	No results	No results	252.48608	2281886.00285	1835944.93627	2257265.55452	3677463.76412	1565074.01709	4759759.59676	674806.904303	757650.936308	1046117.65125	738379.811075	2166717.73207	1182812.37942	2.49408821279497	1.3185124924	0.0039591360685204	0.944444444444444	1.50808645870655	up
Com_221_neg	O-Phosphorylethanolamine	Ethanolamine phosphate; O-Phosphorylethanolamine; Phosphoethanolamine; O-Phosphoethanolamine	C2 H8 N O4 P	103.06346	1.244	cpd:C00346	map00564 Glycerophospholipid metabolism;map00600 Sphingolipid metabolism;map01100 Metabolic pathways;map04071 Sphingolipid signaling pathway	HMDB0000224	--	Organic acids and derivatives	Organic phosphoric acids and derivatives	Phosphate esters	--	--	--	Invalid mass	Invalid mass	No match	102.05622	238881161.551	170803720.594	288002349.732	227254332.232	304048769.648	167765711.766	158998798.655	120544883.867	153555336.235	91679336.3919	166579619.895	140000475.217	1.68008882941487	0.748537512985	0.00404170811457479	1	1.65515943769342	up
Com_588_neg	FAHFA (18:2/20:4)	--	C38 H62 O4	582.46311	14.847	--	--	--	--	--	--	--	--	--	--	No results	Full match	No results	581.45587	48776404.0099	43826553.3348	36860833.136	30729553.9976	35024758.0917	60453664.4859	26508434.8078	23811051.9794	22826656.6335	33599260.994	27944703.9071	23837409.5401	1.61279108197875	0.689559566507	0.00413636169120588	0.972222222222222	1.60476692315257	up
Com_4276_neg	PC (14:0e/16:1)	--	C38 H76 N O7 P	749.55902	16.435	--	--	--	--	--	--	--	--	--	--	No results	Invalid mass	No results	748.55133	3426543.09623	3524924.90948	2185564.3328	2973608.23367	3985657.67136	2710878.00938	3167517.27336	1193545.68593	1297676.47905	1081683.17671	874923.146316	860269.975097	2.21897462529	1.14989316993	0.00437900663494001	0.916666666666667	1.56390229956747	up
Com_43_neg	PC (16:0/22:6)	--	C46 H80 N O8 P	865.58409	16.687	--	--	--	LMGP01010650	--	--	--	Glycerophospholipids [GP]	Glycerophosphocholines [GP01]	Diacylglycerophosphocholines [GP0101]	No results	Invalid mass	No results	864.57635	1761157507.59	2922490658.31	1943219183.39	3857765009.14	2907427174.03	2013499694.85	2256893179.77	751951928.059	840975737.275	970465619.568	1505209188.18	759223956.394	2.17447691327188	1.12066839159	0.0045905688300493	0.916666666666667	1.53497937967322	up
Com_3181_neg	PC (20:4/22:6)	--	C50 H80 N O8 P	913.58595	15.703	--	--	--	--	--	--	--	--	--	--	No results	Invalid mass	No results	912.57831	5127451.95043	7515045.14657	4644079.99897	10329214.8207	5288567.96954	4603610.98883	5577553.32955	2452086.94256	2225846.44852	2050609.81118	3427798.47435	2723718.82155	2.03211375127646	1.02298116186	0.00479958239382579	0.888888888888889	1.41183443715041	up
Com_2466_neg	N-Acetyl-L-tyrosine	--	C11 H13 N O4	223.08473	11.316	--	--	HMDB0000866	--	Organic acids and derivatives	Carboxylic acids and derivatives	Amino acids, peptides, and analogues	--	--	--	Full match	No results	Full match	222.07745	13068435.3545	13881370.8008	17113736.8962	20209679.6744	16709894.1697	10755620.1254	14631273.9183	6695434.86479	8017616.55591	8344229.86275	8847492.37332	9087963.0544	1.64926505627403	0.721823275454	0.00485918346459481	0.916666666666667	1.54538056162935	up
Com_239_neg	5��-Dihydrotestosterone	--	C19 H30 O2	290.22635	14.51	--	--	--	--	--	--	--	--	--	--	Invalid mass	No results	No results	289.21918	62525929.766	77725944.5785	67231352.8391	72988034.5652	41661694.6773	106083871.149	51430570.3842	32458845.5284	37937633.0259	35302851.1089	46515492.8372	36910337.4975	1.78011484862538	0.831970323325	0.00499996701181421	0.944444444444444	1.43371001458137	up
Com_3855_neg	PC (14:1e/22:6)	--	C44 H76 N O7 P	821.56043	16.081	--	--	--	--	--	--	--	--	--	--	No results	Invalid mass	No results	820.55286	3552453.71038	4352959.08419	3418788.02618	7624424.29611	4630002.29392	4036617.78635	1677359.11058	1108129.64392	1348683.56127	1350056.19756	2875559.42829	322661.183049	3.18058243712229	1.66929098004	0.00548607354229684	1	1.84788808146675	up
Com_4625_neg	PC (17:1/22:5)	--	C47 H82 N O8 P	879.60115	16.783	--	--	--	--	--	--	--	--	--	--	No results	Invalid mass	No results	878.5943	3704048.88169	2995488.83465	2645364.10262	5720541.15202	6125202.17452	2033709.93277	1419637.28527	592419.381497	1306947.24932	2464062.94193	2115153.63612	1139524.44567	2.5697068497671	1.36160378724	0.00561911369023989	0.944444444444444	1.60516499763455	up
Com_977_neg	(+/-)11(12)-EET	--	C20 H32 O3	320.23542	13.91	--	--	HMDB0010409	--	Lipids and lipid-like molecules	Fatty Acyls	Eicosanoids	--	--	--	Full match	Full match	Full match	319.22809	15173431.9407	18478028.3314	14342232.3984	21598837.2492	17195890.6063	22253843.2793	14107841.2361	13223260.6505	14405224.7929	9753840.29877	12653114.3101	13631903.2766	1.40201870834792	0.487505600604	0.0057440908535324	0.972222222222222	1.28627042051552	up
Com_2255_neg	PC (16:0e/22:5)	--	C46 H84 N O7 P	853.62262	16.271	--	--	--	--	--	--	--	--	--	--	No results	Invalid mass	No results	852.61566	8960133.33053	14148816.4886	20297705.7939	18685671.0073	15261258.749	7985983.36154	13902137.3442	4722359.23475	2218056.48801	4222455.43703	3757917.27807	2310494.09799	2.74109201814847	1.45475076009	0.00593232933033947	0.944444444444444	1.84178945359497	up
Com_6877_neg	Prostaglandin J2	Prostaglandin J2; PGJ2	C20 H30 O4	316.20399	12.711	cpd:C05957	map00590 Arachidonic acid metabolism;map01100 Metabolic pathways;map04726 Serotonergic synapse	HMDB0004238	LMFA03010019	Lipids and lipid-like molecules	Fatty Acyls	Eicosanoids	Fatty Acyls [FA]	Eicosanoids [FA03]	Prostaglandins [FA0301]	Invalid mass	No results	No match	315.19669	1045542.76395	956153.990666	964266.87234	1415363.43749	1416735.18221	690989.888708	983190.027295	335660.496436	470104.641026	625463.854652	542930.295805	569198.502426	1.84005788973153	0.879751155366	0.00652316161257697	0.916666666666667	1.73713801154149	up
Com_142_neg	L-lysine	L-Lysine; Lysine acid; 2,6-Diaminohexanoic acid	C6 H14 N2 O2	146.10576	1.337	cpd:C00047	map00300 Lysine biosynthesis;map00310 Lysine degradation;map00780 Biotin metabolism;map00970 Aminoacyl-tRNA biosynthesis;map01100 Metabolic pathways;map01210 2-Oxocarboxylic acid metabolism;map01230 Biosynthesis of amino acids;map02010 ABC transporters;map04974 Protein digestion and absorption	HMDB0000182	--	Organic acids and derivatives	Carboxylic acids and derivatives	Amino acids, peptides, and analogues	--	--	--	No results	No results	Full match	145.09853	265554310.789	133485411.19	752581276.992	204676667.656	178111955.45	95255628.6505	97867068.8416	28888552.3672	90757281.0078	73225670.9011	55095158.0754	58922580.7729	4.0262874291245	2.00945016723	0.00685621669837007	0.972222222222222	1.72453660408879	up
Com_6909_neg	N1-[3-(trifluoromethyl)phenyl]-4-chlorobenzamide	--	C14 H9 Cl F3 N O	299.03126	1.138	--	--	--	--	--	--	--	--	--	--	Full match	No results	No results	298.02399	320800.543394	450783.197554	628007.816664	482778.164758	295892.064058	843045.435363	158154.449425	171781.967899	132727.922072	139829.019405	346150.432834	379921.0726	2.27411344611367	1.18530422611	0.00696979354329156	0.888888888888889	1.30973462076989	up
Com_55_neg	D-Glucose 6-phosphate	D-Glucose 6-phosphate; Glucose 6-phosphate; Robison ester	C6 H13 O9 P	260.02979	1.221	cpd:C00092	map00500 Starch and sucrose metabolism;map00524 Neomycin, kanamycin and gentamicin biosynthesis;map00562 Inositol phosphate metabolism;map01100 Metabolic pathways;map04911 Insulin secretion;map04917 Prolactin signaling pathway;map04918 Thyroid hormone synthesis;map04931 Insulin resistance;map04973 Carbohydrate digestion and absorption;map05230 Central carbon metabolism in cancer	HMDB0001401	--	Organic oxygen compounds	Organooxygen compounds	Carbohydrates and carbohydrate conjugates	--	--	--	Full match	Not the top hit	Full match	259.02252	881973930.708	1825119301.72	1964102654.13	2100419618.31	1220723421.63	1747159565.5	581449259.222	655258873.325	1108721001.83	723697105.32	998054043.886	1149658831.51	1.86693480038906	0.900671544705	0.00702044013995351	0.916666666666667	1.22625564268417	up
Com_2102_neg	Glucuronic acid-3,6-lactone	--	C6 H8 O6	176.03237	1.15	--	--	--	--	--	--	--	--	--	--	Full match	No results	Full match	175.02518	8501360.83323	8690916.40533	12116385.4065	18064033.198	12490658.1823	15612652.949	5322481.71359	7025426.11572	9162919.08418	4840194.33678	8966524.92901	7556780.7942	1.76040097424843	0.815904075268	0.00718624201437171	0.888888888888889	1.24937738793086	up
Com_852_neg	PE (16:1e/22:6)	--	C43 H74 N O7 P	747.52197	15.007	--	--	--	--	--	--	--	--	--	--	No results	Full match	No results	746.51501	62868941.164	83685242.8253	38799336.5606	50842661.5073	70381541.811	43393020.8321	44907165.2923	11259916.4654	26470114.4807	20974299.9064	22868049.1173	37359624.9585	2.13606272681365	1.09495401329	0.00765371478613775	0.944444444444444	1.33926261926149	up
Com_2513_neg	4-amino-2-(4-chlorophenyl)-6-(methylthio)pyrimidine-5-carbonitrile	--	C12 H9 Cl N4 S	276.02484	1.254	--	--	--	--	--	--	--	--	--	--	Full match	No match	No match	275.01794	1732411.04872	4138664.40464	5833239.69972	22437260.7116	6470797.05578	5682232.1138	905891.939859	1720286.65217	1497690.86906	1027792.28307	2137360.66473	1754483.76965	5.11909917683486	2.35588995721	0.00771479451685686	0.944444444444444	1.60086207332326	up
Com_3504_neg	PC (2:0/22:6)	--	C32 H52 N O8 P	669.36566	14.673	--	--	--	--	--	--	--	--	--	--	No results	Invalid mass	No results	668.35864	3789841.73795	3569530.74367	8031590.60527	11232483.8157	5791929.24486	5345185.33778	2604762.06804	2398073.97405	4288267.5326	2525322.62578	2164252.44839	3238744.32549	2.19290515956766	1.13284341859	0.00778323595018383	0.944444444444444	1.25717122682013	up
Com_2920_neg	LPA 18:3	--	C21 H37 O7 P	432.22566	16.694	--	--	--	LMGP10050035	--	--	--	Glycerophospholipids [GP]	Glycerophosphates [GP10]	Monoacylglycerophosphates [GP1005]	No results	Full match	No results	431.2186	10330500.3544	10229199.4435	11853421.6583	16342916.5865	13060738.9692	8124162.95248	10979443.0138	4257082.65258	5213972.28675	6392510.37562	7629299.66923	6441460.91733	1.70947194107576	0.773550742863	0.00784413261543561	0.916666666666667	1.47649768111496	up
Com_1650_neg	Tretinoin	--	C20 H28 O2	300.20901	14.388	--	--	HMDB0002369	--	Lipids and lipid-like molecules	Prenol lipids	Retinoids	--	--	--	Full match	Full match	Full match	299.20169	24602638.4182	26599832.0074	30289717.251	33567736.1017	29883394.2762	19697308.2662	29097571.1941	13480731.1507	14893793.8126	16258883.5137	15066311.6477	16883355.4148	1.55790706633095	0.639609175028	0.00789928263832557	0.916666666666667	1.25767098731424	up
Com_4762_neg	OxPC (18:1-22:5+1O(1Cyc))	--	C48 H82 N O9 P	907.59551	16.483	--	--	--	--	--	--	--	--	--	--	No results	Invalid mass	No results	906.58917	2801988.63129	2421582.32725	4340859.34017	4099741.28981	4074538.03366	2116490.77792	3067792.14568	1247403.90596	1831430.65453	1023637.18532	1727258.02112	1581560.30399	1.89474612277087	0.922004554488	0.00796313893811505	0.916666666666667	1.31898147514122	up
Com_1148_neg	PC (18:3/22:6)	--	C48 H78 N O8 P	887.56985	15.344	--	--	--	--	--	--	--	--	--	--	No results	Invalid mass	No results	886.56268	25131952.05	41005390.7338	27255503.2058	31946581.1145	41674598.045	28498726.0489	28393063.6966	7495719.58467	14404226.4509	15689864.4412	17741669.0207	7584508.77525	2.14121981316477	1.09843290739	0.00804190700658639	0.944444444444444	1.42184013738449	up
Com_5331_neg	PA (11:0/16:0)	--	C30 H59 O8 P	578.38384	14.918	--	--	--	--	--	--	--	--	--	--	No results	Invalid mass	No results	577.37665	3550363.24947	1550199.77265	1466199.9581	2483807.08698	3840235.72616	1347072.55575	1337188.61947	1079097.23941	1045542.9071	989420.998983	981460.669196	721660.631166	2.31345789813181	1.210050844	0.00809594702375445	1	1.4257993591744	up
Com_6107_neg	LPC 22:1	--	C30 H60 N O7 P	637.43299	16.07	--	--	--	LMGP01050141	--	--	--	Glycerophospholipids [GP]	Glycerophosphocholines [GP01]	Monoacylglycerophosphocholines [GP0105]	No results	Invalid mass	No results	636.42651	1750279.62103	808413.745501	2575585.49116	1802893.74325	1876976.51789	975412.853357	577762.823967	729731.50254	853126.363334	604930.641624	810263.069609	902424.854571	2.1860292434907	1.12831270072	0.00823328309022208	0.916666666666667	1.67037975037765	up
Com_2124_neg	SM (d14:3/21:0)	--	C40 H77 N2 O6 P	772.57519	15.932	--	--	--	--	--	--	--	--	--	--	No results	Invalid mass	No results	771.56787	11231072.4205	13839784.5134	9176775.64398	18616273.6183	15403445.6052	9640493.34902	12707386.0701	3270560.09976	5912185.63738	4375351.24495	6909801.66804	5717503.82962	2.0031437203466	1.00226593448	0.00833672428278257	0.916666666666667	1.6007297001445	up
Com_35_neg	Inosine-5'-monophosphate (IMP)	--	C10 H13 N4 O8 P	348.04721	1.453	--	--	--	--	--	--	--	--	--	--	Full match	Full match	Full match	347.03986	2374983217.94	2210153605.67	2529421365.81	2336069641.24	2888405137.87	2954693208.24	1328406396.72	1898790086.42	2105194771.07	1102273364.1	2086911943.01	1664603785.76	1.5014191439438	0.586326783405	0.00837318822170491	1	1.25238174919609	up
Com_302_neg	SM (d14:3/23:0)	--	C42 H81 N2 O6 P	800.60633	14.88	--	--	--	--	--	--	--	--	--	--	No results	Invalid mass	No results	799.59894	227182500.525	177214994.613	320892684.228	301800225.802	226824753.065	159819504.164	251150412.693	85387904.7084	114961005.32	94488501.2248	75482653.1583	119517891.82	1.90790398565763	0.931988570242	0.00884887284011019	0.888888888888889	1.13573476167736	up
Com_4069_neg	N-Carbamyl-L-glutamicacid	--	C6 H10 N2 O5	190.05912	1.242	--	--	--	--	--	--	--	--	--	--	No results	No results	Full match	189.05182	2546442.72019	2879404.27274	4633807.93602	5920192.59304	4761943.59809	3601618.70154	1897341.59476	2380539.30432	2622140.9263	658541.218871	2060514.59633	1563183.23967	2.17696672276828	1.12231935458	0.0089134749762003	0.972222222222222	1.71854840478374	up
Com_1614_neg	Myristic acid	Tetradecanoic acid; Tetradecanoate; Myristic acid	C14 H28 O2	228.20797	14.487	cpd:C06424	map00061 Fatty acid biosynthesis;map01100 Metabolic pathways	HMDB0000806	LMFA01010014	Lipids and lipid-like molecules	Fatty Acyls	Fatty acids and conjugates	Fatty Acyls [FA]	Fatty Acids and Conjugates [FA01]	Straight chain fatty acids [FA0101]	No results	No results	Full match	273.20618	5916536.26065	6224061.04188	5586588.065	5860312.88479	4310709.28421	4836954.39063	14075524.7251	8318593.80753	7871538.71696	6790760.36803	7363778.41113	7197606.29633	0.634183565603968	-0.657027603332	0.00894478097803765	1	1.21900833200282	down
Com_1953_neg	(��)13-HODE	--	C18 H32 O3	296.2353	14.426	--	--	--	--	--	--	--	--	--	--	Full match	No results	Full match	295.22812	11717361.7426	20029091.6304	13696891.6051	12221996.6786	17899267.0463	17463444.9253	11413226.5417	11124446.2048	12205464.9617	10683075.8925	7887681.84279	6373065.54392	1.55859926672968	0.640250042713	0.00906295993281693	0.972222222222222	1.40411596509329	up
Com_3_neg	16-Hydroxyhexadecanoic acid	--	C16 H32 O3	254.22473	14.651	--	--	HMDB0006294	--	Lipids and lipid-like molecules	Fatty Acyls	Fatty acids and conjugates	--	--	--	Invalid mass	No results	No match	253.21745	32004405821.6	34682706060.9	31165247011.6	30391346925.6	20540935874.4	35287188664.6	29016964336.1	20586916804.4	20672745345.1	22153014771.2	19355384659.7	19355063172.8	1.40362746157169	0.489160079047	0.00906508585730045	0.888888888888889	1.62730108585583	up
Com_1322_neg	2-Ketohexanoic acid	--	C6 H10 O3	130.06332	6.316	--	--	HMDB0001864	--	Organic acids and derivatives	Keto acids and derivatives	Medium-chain keto acids and derivatives	--	--	--	No results	No results	Full match	129.05605	10261208.1013	12477003.2149	19169654.1269	15741424.3249	19290372.8935	15313463.0971	12345004.5918	8786529.6021	12863901.2721	7671554.18182	9540211.72156	8731980.47758	1.53911219532735	0.622098402389	0.00929699045229636	0.916666666666667	1.32084974260316	up
Com_1098_neg	PC (17:1/22:6)	--	C47 H80 N O8 P	877.58542	16.357	--	--	--	--	--	--	--	--	--	--	No results	Invalid mass	No results	876.57831	21942278.4007	37450607.2069	29822086.9402	60693918.4037	44842025.4102	38961722.4143	36175505.2908	9677265.32998	18604677.0865	13744730.4549	20876979.2545	9350993.46213	2.15542113408304	1.1079697759	0.00971616741795649	0.944444444444444	1.38244568358331	up
Com_200_neg	5-Aminovaleric acid	5-Aminopentanoate; 5-Aminopentanoic acid; 5-Aminovaleric acid	C5 H11 N O2	117.07917	1.48	cpd:C00431	map00310 Lysine degradation;map00330 Arginine and proline metabolism	HMDB0003355	--	Organic acids and derivatives	Carboxylic acids and derivatives	Amino acids, peptides, and analogues	--	--	--	Full match	No results	Full match	116.07185	118213529.542	110323732.187	215042641.711	143459883.834	179773734.953	118776225.702	93002477.2343	65502947.7498	135833142.336	70865995.0864	94321376.8935	86930488.736	1.62060450292783	0.696532054284	0.00992257349104742	0.916666666666667	1.2987079847244	up
Com_1241_neg	PC (14:0e/20:5)	--	C42 H76 N O7 P	797.5591	15.801	--	--	--	--	--	--	--	--	--	--	No results	Invalid mass	No results	796.55182	24549297.9562	25591064.6516	20343064.1581	32916659.9612	25075357.4098	21487813.6106	21081990.0804	6044752.59417	9019697.15854	12018525.6965	18964290.8918	7579251.53261	2.00731164166464	1.00526461719	0.0103762029560042	0.972222222222222	1.50821713704025	up
Com_2801_neg	D-2-Aminoadipic acid	--	C6 H11 N O4	161.06905	1.461	--	--	--	--	--	--	--	--	--	--	No results	No results	Full match	160.06175	5789270.57952	3514215.73487	11755041.9254	6397528.76901	8691242.75325	4788884.57605	2412184.18681	3793815.50217	3951982.64231	2317962.42796	3971103.40282	3714100.06237	2.03044905391231	1.02179882899	0.0117370759934112	0.888888888888889	1.58598686292028	up
Com_4345_neg	4-Hydroxyisoleucine	--	C6 H13 N O3	147.08991	1.345	--	--	--	--	--	--	--	--	--	--	No results	No results	Full match	146.08261	4233641.46551	3148500.07886	2780058.47662	3608619.99425	4742757.82693	3027062.63459	2998860.64083	1952630.48008	2749993.02	1997240.76592	3027798.29262	1727383.90837	1.49029880405872	0.575601619221	0.0118917464897519	0.916666666666667	1.20746893737206	up
Com_533_neg	SM (d14:1/20:0)	--	C39 H79 N2 O6 P	762.59032	16.65	--	--	--	--	--	--	--	--	--	--	No results	Invalid mass	No results	761.58307	63459059.9042	144977290.077	86588094.7592	160290917.378	96356436.9315	90599089.2883	107246254.048	43195264.1658	41037714.6037	45681715.437	62227426.7022	53264989.2533	1.82125269037767	0.864931103459	0.0133572850223704	0.888888888888889	1.41614569307817	up
Com_6247_neg	PC (14:0e/14:0)	--	C36 H74 N O7 P	723.54289	16.221	--	--	--	--	--	--	--	--	--	--	No results	Invalid mass	No results	722.53473	1579401.95243	1957850.55013	1406050.6688	1914760.42901	2032686.19908	1601426.26662	1717885.24378	745934.849482	659432.532776	483622.387335	1170784.17609	1054758.6331	1.79894108845915	0.847147942132	0.0141845861345379	0.916666666666667	1.57451725253391	up
Com_323_neg	Threonine	--	C4 H9 N O3	119.05848	1.337	--	--	HMDB0000167	--	Organic acids and derivatives	Carboxylic acids and derivatives	Amino acids, peptides, and analogues	--	--	--	Full match	Full match	Full match	118.05122	120763456.702	101589813.116	296069948.402	125887479.237	175160747.951	67422016.9017	89145933.2354	59864437.6006	58460360.0084	38448742.0007	75123597.2306	74702493.1316	2.24106988116788	1.16418763575	0.0150894382129623	0.916666666666667	1.58781647708035	up
Com_232_neg	5beta-Androstane-3,17-dione	5beta-Androstane-3,17-dione	C19 H28 O2	288.20907	14.281	cpd:C03772	map00140 Steroid hormone biosynthesis	HMDB0003769	LMST02020058	Lipids and lipid-like molecules	Steroids and steroid derivatives	Androstane steroids	Sterol Lipids [ST]	Steroids [ST02]	C19 steroids (androgens) and derivatives [ST0202]	No results	No results	Full match	287.20175	76678870.6173	81928735.6657	65998408.0835	71796354.8654	56524220.7482	104161288.086	80273471.1052	49282312.7006	51274064.3072	47402568.467	43220798.0853	48691115.5333	1.4277556556524	0.513749099436	0.0151315711183439	0.888888888888889	1.16711258984637	up
Com_3664_neg	Hexadecanedioic acid	--	C16 H30 O4	286.21463	12.561	--	--	HMDB0000712	LMFA01170022	Lipids and lipid-like molecules	Fatty Acyls	Fatty acid esters	Fatty Acyls [FA]	Fatty Acids and Conjugates [FA01]	Dicarboxylic acids [FA0117]	Full match	No results	No results	285.20731	5191172.01507	4653221.63524	4642816.86358	7047747.00558	6726858.83956	5015989.45379	5079831.61834	3434453.90433	4708031.04692	3871404.5454	4177041.36358	3223838.93831	1.35857715120391	0.442096495997	0.0152548668589157	0.861111111111111	1.01976895189599	up
Com_3799_neg	PG (16:0/20:5)	--	C42 H73 O10 P	768.49672	16.112	--	--	--	--	--	--	--	--	--	--	No results	Full match	No results	767.48956	2173007.6794	3535885.88796	2603752.62196	2974005.31667	3559380.9787	2179760.56046	2980884.04605	927751.889602	1510494.66083	1340057.86384	2011525.10902	1187482.64857	1.70972660837164	0.773765651264	0.0157982577379506	0.888888888888889	1.02659252272866	up
Com_5166_neg	NADH	NADH; DPNH; Reduced nicotinamide adenine dinucleotide	C21 H29 N7 O14 P2	665.12684	2.635	cpd:C00004	map00190 Oxidative phosphorylation;map01100 Metabolic pathways;map04020 Calcium signaling pathway;map04925 Aldosterone synthesis and secretion	HMDB0000902	--	Nucleosides, nucleotides, and analogues	(5'-&gt;5')-dinucleotides	_	--	--	--	No results	No results	Full match	664.11957	2340035.2052	1483080.37836	3409799.99871	1872009.74681	3234242.038	2461902.76977	583667.890611	1467537.96873	1477224.0384	1159632.63859	1750588.33099	1666016.77636	1.82624023434076	0.868876558364	0.0158531079696994	0.944444444444444	1.32260604432684	up
Com_2173_neg	N-Acetyl-aspartic acid	--	C6 H9 N O5	175.04809	1.22	--	--	--	--	--	--	--	--	--	--	No results	No results	Full match	174.04082	3808856.68411	3568535.49103	5507656.34447	4271562.75574	8895579.48524	5109766.59989	2766294.28707	3855750.11692	4682688.69237	2256455.14156	2095446.53671	2052175.17777	1.75968670081395	0.815318590558	0.015904337888059	0.861111111111111	1.32607579496597	up
Com_2983_neg	LPG 18:1	--	C24 H47 O9 P	510.29636	14.743	--	--	--	LMGP04050006	--	--	--	Glycerophospholipids [GP]	Glycerophosphoglycerols [GP04]	Monoacylglycerophosphoglycerols [GP0405]	No results	Full match	Full match	509.28934	6950490.63588	4938808.43399	9270623.12881	6402018.29108	7705504.37553	6950851.57984	1935879.45303	5655152.4207	733611.722001	1181658.8374	5739483.11585	1220019.39304	2.56399833435341	1.35839532474	0.0160964275820019	0.944444444444444	1.6508017028594	up
Com_5741_neg	SM (d14:3/20:0)	--	C39 H75 N2 O6 P	758.55884	15.442	--	--	--	--	--	--	--	--	--	--	No results	Invalid mass	No results	757.552	2044528.72749	3124499.33836	1728779.55271	3330306.52954	2396537.72807	1378350.61238	2233982.85505	783350.805568	1164299.79132	1009406.82952	1329388.95365	1383274.19102	1.77170140800817	0.825135481159	0.0162158175541305	0.888888888888889	1.33595301510056	up
Com_506_neg	Uric acid	Urate; Uric acid	C5 H4 N4 O3	168.02855	1.447	cpd:C00366	map00230 Purine metabolism;map01100 Metabolic pathways;map04976 Bile secretion	HMDB0000289	--	Organoheterocyclic compounds	Imidazopyrimidines	Purines and purine derivatives	--	--	--	Full match	Full match	Full match	167.02121	3450455.79162	4093054.52687	7098004.8786	4123381.58534	61094975.8706	3444365.8026	17438835.2087	26880953.3484	31783445.738	22643879.7667	100132565.946	33215516.8654	0.35892271610059	-1.47825486115	0.0168103843719168	0.861111111111111	1.32475259594763	down
Com_615_neg	N7-Methylguanosine	N7-Methylguanosine	C11 H17 N5 O5	299.12183	1.342	cpd:C20674	--	--	--	--	--	--	--	--	--	No results	No results	Full match	298.11459	42171934.7407	39114125.6355	73424585.0537	31395065.3157	51395232.993	23792443.5229	29411795.0188	25470380.7952	21939616.7452	12835805.5706	23544221.2235	28418734.0775	1.84502447513154	0.883639954452	0.0171051086675585	0.916666666666667	1.3651756293946	up
Com_106_neg	PC (16:1/22:6)	--	C46 H78 N O8 P	863.56929	15.792	--	--	--	LMGP01011306	--	--	--	Glycerophospholipids [GP]	Glycerophosphocholines [GP01]	Diacylglycerophosphocholines [GP0101]	No results	Invalid mass	No results	862.56165	405713947.221	709187238.547	438172126.682	913638117.196	624221593.653	453161536.111	623546690.023	170060610.474	294828046.311	304343597.123	325074587.603	228167276.909	1.82120075182835	0.864889960043	0.0171569668071841	0.916666666666667	1.19101600249073	up
Com_3773_neg	Lysope 16:0	--	C21 H44 N O7 P	453.28599	14.231	--	--	--	--	--	--	--	--	--	--	No results	No results	Full match	452.27869	611039.186024	625460.989374	1112085.58151	533044.694337	1379232.13337	936345.545326	1399980.11254	2264738.47357	2100192.66491	1034396.91518	984718.891324	1563852.47354	0.555977225922748	-0.846902306761	0.0176177396727672	0.888888888888889	1.018683506208	down
Com_413_neg	LPS 18:0	--	C24 H48 N O9 P	525.30742	15.34	--	--	--	LMGP03050006	--	--	--	Glycerophospholipids [GP]	Glycerophosphoserines [GP03]	Monoacylglycerophosphoserines [GP0305]	No results	Full match	No results	524.30005	64159687.2907	74540533.1725	100384333.116	126990527.544	110094850.435	116399165.891	64071135.3512	75173539.6014	76213839.4632	53379924.4085	45491032.7732	77268178.6672	1.51320902219064	0.597611283291	0.0178214738144664	0.833333333333333	1.21047881094209	up
Com_7557_neg	19(R)-Hydroxy prostaglandin F2��	--	C20 H34 O6	370.23585	10.867	--	--	--	--	--	--	--	--	--	--	Full match	No results	Full match	369.22858	112055.300602	129053.407355	151597.697885	175903.368342	164697.385653	94623.9058221	118643.193029	76708.8953647	117468.696686	99260.083133	78880.4280077	82298.5221187	1.44425099958664	0.530321493188	0.0179238672283402	0.861111111111111	1.014677400235	up
Com_2858_neg	SM (d14:0/20:0)	--	C39 H81 N2 O6 P	764.60679	15.06	--	--	--	--	--	--	--	--	--	--	No results	Invalid mass	No results	763.60101	2918803.37524	3366483.02197	3256311.98367	5590079.71212	7522133.89673	2725268.642	3433625.04666	1458408.60664	1834426.24901	734407.308129	2283244.12609	2280551.25914	2.11058567588175	1.0776433944	0.0180524941680486	0.888888888888889	1.44398350496788	up
Com_1357_neg	Oleoyl-L-��-lysophosphatidic acid	--	C21 H41 O7 P	436.25971	14.848	--	--	--	--	--	--	--	--	--	--	Full match	Full match	Full match	435.25229	13870588.1159	12251220.743	11729070.6288	17797548.0642	15040853.2691	22889738.3788	5643901.01983	19700929.4053	7779536.18658	7433809.4442	6691962.70586	7168837.26555	1.71960272006626	0.78207529749	0.0186030759172573	0.861111111111111	1.616779300121	up
Com_778_neg	Mag (18:1)	--	C21 H40 O4	356.29275	15.279	--	--	--	--	--	--	--	--	--	--	No results	No results	Full match	355.28622	9514308.3802	8244968.45781	6071176.03366	34987494.6203	3567898.04198	9450644.89031	31000253.0576	26787180.8582	22921614.9677	26316531.9318	23624341.4949	26183818.3636	0.458042319947424	-1.12644719535	0.0187345891588344	0.833333333333333	1.52913333397654	down
Com_152_neg	Ascorbic acid	Ascorbate; Ascorbic acid; L-Ascorbate; L-Ascorbic acid; Vitamin C	C6 H8 O6	176.03237	1.28	cpd:C00072	map00053 Ascorbate and aldarate metabolism;map00480 Glutathione metabolism;map01100 Metabolic pathways;map04066 HIF-1 signaling pathway;map04977 Vitamin digestion and absorption	HMDB0000044	--	Organoheterocyclic compounds	Dihydrofurans	Furanones	--	--	--	Full match	No results	Full match	175.02509	424515576.687	192900618.519	372442478.225	442772495.562	563536262.711	335004080.052	159398483.803	108484649.165	150692367.294	237141157.377	303697094.605	300543936.336	1.85019825100895	0.887679865565	0.0188479528966179	0.916666666666667	1.09924140745067	up
Com_3676_neg	PE (16:0/18:1)	--	C39 H76 N O8 P	717.53247	16.179	--	--	--	LMGP02010311	--	--	--	Glycerophospholipids [GP]	Glycerophosphoethanolamines [GP02]	Diacylglycerophosphoethanolamines [GP0201]	No results	Full match	No results	716.52588	5927480.7936	6241311.01769	8923430.30393	5326524.25986	3624123.25833	2956695.25955	5548202.41967	2515488.06144	2410962.89201	2262047.31385	2294647.24484	3024755.21128	1.8276127817529	0.869960437453	0.0199875128201273	0.888888888888889	1.2592256150493	up
Com_108_neg	PE (16:0/22:6)	--	C43 H74 N O8 P	763.5164	16.547	--	--	--	LMGP02010095	--	--	--	Glycerophospholipids [GP]	Glycerophosphoethanolamines [GP02]	Diacylglycerophosphoethanolamines [GP0201]	No results	Full match	No results	762.50916	621693078.35	864405631.159	423259507.04	1301476171.82	846563520.754	366692506.235	634503275.994	258382692.833	233583257.257	339683586.431	439308588.175	233385147.778	2.06844685446315	1.04854789024	0.0203819139459373	0.861111111111111	1.30279726065641	up
Com_2541_neg	2-{2-oxo-2-[(2-oxo-3-azepanyl)amino]ethoxy}acetic acid	--	C10 H16 N2 O5	244.10606	1.453	--	--	--	--	--	--	--	--	--	--	Full match	No results	No results	243.09882	8974456.55768	4335359.78532	14048359.6424	3596978.25849	5661594.38671	2077480.28909	2504237.31613	2075704.53278	1855321.60507	2779415.95528	2378686.00982	1573383.12789	2.93878392084844	1.55521928625	0.0205913808232169	0.916666666666667	1.23348998547969	up
Com_5360_neg	Undecanedioic acid	--	C11 H20 O4	216.13647	8.946	--	--	HMDB0000888	LMFA01170007	Lipids and lipid-like molecules	Fatty Acyls	Fatty acids and conjugates	Fatty Acyls [FA]	Fatty Acids and Conjugates [FA01]	Dicarboxylic acids [FA0117]	No results	No results	Full match	215.12924	2863127.27412	2326004.83468	2450246.10159	4780976.84399	1949979.17601	1935293.0845	1927196.78563	1482958.33544	2006671.16401	1592896.57106	1436623.52628	1554364.41126	1.63044684035803	0.705267403735	0.0213406918918371	0.944444444444444	1.36645854153669	up
Com_1783_neg	PE (18:0/22:5)	--	C45 H80 N O8 P	793.56222	16.599	--	--	--	--	--	--	--	--	--	--	No results	Full match	No results	792.55408	22552186.0601	28346343.3344	25029157.5137	8819918.50994	20714829.3994	6926260.04589	10538906.0953	2256254.02181	3815614.29152	3538761.60217	10972198.8704	11452362.8833	2.63983738387392	1.40044906114	0.0214832391449202	0.833333333333333	1.69437649734916	up
Com_2936_neg	LPS 20:3	--	C26 H46 N O9 P	547.28965	15.337	--	--	--	LMGP03050022	--	--	--	Glycerophospholipids [GP]	Glycerophosphoserines [GP03]	Monoacylglycerophosphoserines [GP0305]	No results	Full match	No results	546.28247	3449366.40393	4401790.91608	6179640.73299	7307204.78163	7286387.4223	7575080.06418	3602135.21126	4349613.63691	4477409.67438	2853367.77627	2253298.76849	4682568.6283	1.62925685884585	0.704214068425	0.0225633574730819	0.833333333333333	1.23109108626035	up
Com_492_neg	Uridine 5'-diphosphate (UDP)	--	C9 H14 N2 O12 P2	404.00242	1.15	--	--	--	--	--	--	--	--	--	--	Full match	No results	Full match	402.99515	61532884.9593	59601987.4393	89821124.6422	138238807.237	80683983.0141	126821058.286	18690768.6363	51449726.2722	55072175.4782	26125994.3495	74495268.217	58864296.6099	1.95540325780113	0.967466161515	0.0229024661439115	0.944444444444444	1.017548847417	up
Com_3997_neg	Capryloylglycine	--	C10 H19 N O3	201.13687	8.206	--	--	HMDB0000832	--	Organic acids and derivatives	Carboxylic acids and derivatives	Amino acids, peptides, and analogues	--	--	--	Full match	No results	No results	200.12962	3352437.23295	3827974.51429	5322577.8041	1895419.99081	2947206.50381	1448803.05951	2095069.30142	1279819.10622	1147925.7683	1041425.84454	1100211.27723	2732659.76669	2.00002096140704	1.00001512038	0.0242034649129288	0.888888888888889	1.11752617652986	up
Com_1728_neg	PC (14:1e/20:5)	--	C42 H74 N O7 P	795.54295	15.58	--	--	--	--	--	--	--	--	--	--	No results	Invalid mass	No results	794.53571	9004727.36053	14798940.5309	11460990.8482	26920161.627	15286230.1297	12652454.3398	14993882.759	1952980.51982	3941557.17447	6447005.78293	8903687.76193	5545120.58814	2.15687820366825	1.10894471154	0.0251073551434134	0.888888888888889	1.17833906287132	up
Com_3165_neg	PC (16:0/22:5)	--	C46 H82 N O8 P	867.5982	14.645	--	--	--	LMGP01010647	--	--	--	Glycerophospholipids [GP]	Glycerophosphocholines [GP01]	Diacylglycerophosphocholines [GP0101]	No results	Invalid mass	No results	866.59113	3120906.78163	5839241.2984	3924822.25968	3049872.26291	3152460.00859	8097863.70122	3019697.09771	1351896.49997	1859612.02012	1192559.64746	4426546.88742	2228027.77565	1.93099232230676	0.949342428094	0.0253486067919756	0.888888888888889	1.56966467556588	up
Com_3354_neg	FMOC-L-��-alanine	--	C18 H17 N O4	311.12193	1.384	--	--	--	--	--	--	--	--	--	--	Invalid mass	No results	No match	310.11462	2120225.49814	1016279.00531	4512850.80525	2306331.0919	2485481.02728	824481.121933	2691527.70932	3794995.75118	5514878.34554	4985245.29704	5706292.27825	3400687.09553	0.508386542651596	-0.976002253189	0.0255004179084169	0.916666666666667	1.1913011740416	down
Com_419_neg	UDP-N-acetylglucosamine	UDP-N-acetyl-alpha-D-glucosamine; UDP-N-acetyl-D-glucosamine; UDP-N-acetylglucosamine	C17 H27 N3 O17 P2	607.08274	1.279	cpd:C00043	map00520 Amino sugar and nucleotide sugar metabolism;map00524 Neomycin, kanamycin and gentamicin biosynthesis;map01100 Metabolic pathways;map04931 Insulin resistance	HMDB0000290	--	Nucleosides, nucleotides, and analogues	Pyrimidine nucleotides	Pyrimidine nucleotide sugars	--	--	--	Full match	Full match	Full match	606.07532	71408548.1958	70876952.017	143557718.56	101717104.871	124563087.239	79051575.224	67520389.3027	53886533.8024	70382485.3262	54552456.0741	91696487.1213	54659071.7717	1.50542109747188	0.590167095131	0.0283884664957328	0.916666666666667	1.10453694287715	up
Com_2189_neg	PC (18:2/22:5)	--	C48 H82 N O8 P	891.60191	16.505	--	--	--	LMGP01010946	--	--	--	Glycerophospholipids [GP]	Glycerophosphocholines [GP01]	Diacylglycerophosphocholines [GP0101]	No results	Invalid mass	No results	890.59497	11516262.6819	16677391.2072	14888938.9358	18516677.0655	13176438.8686	11434713.8535	16396744.5896	5665450.8009	5610912.70499	8888872.43709	9500683.01913	9444503.34986	1.55314038573389	0.635188238385	0.0287829779136094	0.888888888888889	1.13972632637961	up
Com_12_neg	all-cis-4,7,10,13,16-Docosapentaenoic acid	--	C22 H34 O2	330.25566	14.941	--	--	--	--	--	--	--	--	--	--	Full match	No results	Full match	329.24832	8312386437.36	11453332060.9	7265324094.84	5858195209.8	7090134697.6	9391738920.06	4944185172.18	5618417102.22	6109124977.39	7300377493.86	5705952871.6	6535029529.01	1.36334997403443	0.44715595172	0.0290125979669858	0.861111111111111	1.02443861373679	up
Com_1806_neg	PC (16:2/22:6)	--	C46 H76 N O8 P	861.55402	14.966	--	--	--	--	--	--	--	--	--	--	No results	Invalid mass	No results	860.54773	9651583.78803	17313843.8288	7916822.73708	25036407.8644	14145120.7078	10156279.6434	3962930.77087	1449891.88883	10812651.8324	10382199.2082	3877666.27586	6666950.93999	2.26688735721812	1.18071270461	0.0293136696114901	0.833333333333333	1.38777146423429	up
Com_5986_neg	LPC 19:0	--	C27 H56 N O7 P	597.40087	15.669	--	--	--	LMGP01050041	--	--	--	Glycerophospholipids [GP]	Glycerophosphocholines [GP01]	Monoacylglycerophosphocholines [GP0105]	No results	Invalid mass	No results	596.3938	756920.249613	754308.396348	1232503.72804	1510175.56414	941120.041927	2143232.47405	254125.504593	915780.876266	752869.246216	385615.011999	429476.995531	992442.731341	1.96719836534487	0.976142441231	0.0295144910962775	0.861111111111111	1.4068564854951	up
Com_5044_neg	PC (18:0/22:5)	--	C48 H86 N O8 P	895.63398	16.807	--	--	--	LMGP01010818	--	--	--	Glycerophospholipids [GP]	Glycerophosphocholines [GP01]	Diacylglycerophosphocholines [GP0101]	No results	Invalid mass	No results	894.62689	1442599.26122	2483719.90713	1860629.5624	1027879.80859	5105167.87827	2217163.46788	1028335.63721	218585.380655	785705.050977	1223468.28354	1756432.95447	743138.441574	2.45621627512961	1.2964375987	0.0301886423013594	0.888888888888889	1.48421707369295	up
Com_3103_neg	PE (16:1e/20:4)	--	C41 H74 N O7 P	723.52259	15.462	--	--	--	--	--	--	--	--	--	--	No results	Full match	No results	722.5155	10046927.041	6692387.14324	10451089.4624	3175568.50086	7002044.07205	3617684.53834	5613051.2772	2812816.86335	3325436.08816	1904449.60626	2401092.29054	4418996.91977	2.00166120961441	1.00119781205	0.0308831800302291	0.861111111111111	1.21252128835541	up
Com_1020_neg	Lysopc 17:0	--	C25 H52 N O7 P	509.34881	15.394	--	--	--	--	--	--	--	--	--	--	No results	No results	Full match	508.34161	24487991.473	15882858.1554	31198216.3222	29038755.5381	32205547.5333	31496717.8096	15924391.8278	27781375.9103	23122080.5043	13035031.9327	12675639.0904	16355422.072	1.50890017216244	0.593497361272	0.0313260297381208	0.861111111111111	1.24992280187213	up
Com_5417_neg	Asp-glu	--	C9 H14 N2 O7	262.08016	1.187	--	--	--	--	--	--	--	--	--	--	No results	No results	Full match	261.07285	1839359.3107	1780115.47814	2490926.05768	2156914.29521	2448192.13592	2518600.50294	1264286.07278	1809457.49836	2135865.89036	1542585.41652	1833867.61437	1812705.48279	1.27266112795068	0.347848323318	0.0315449738359793	0.861111111111111	1.05177748478235	up
Com_6567_neg	ethyl 3-cyano-6-methyl-2-(phenylthio)isonicotinate	--	C16 H14 N2 O2 S	596.16494	13.215	--	--	--	--	--	--	--	--	--	--	Invalid mass	No results	No results	297.0752	151420.914196	170719.948379	171836.352076	245436.651117	188996.054283	130775.193901	196488.40116	681561.513398	1042195.8325	136675.835013	1291890.4997	786724.08861	0.256117966404927	-1.96511963487	0.0329466918487481	0.833333333333333	1.45905598242661	down
Com_2114_neg	PE (18:0/20:4)	--	C43 H78 N O8 P	767.54827	16.378	--	--	--	LMGP02010129	--	--	--	Glycerophospholipids [GP]	Glycerophosphoethanolamines [GP02]	Diacylglycerophosphoethanolamines [GP0201]	No results	Full match	No results	766.54114	18456177.9084	11784796.076	13877032.7121	7961726.97266	10752042.5309	6454484.2414	10573672.2325	5303269.38797	4949676.50432	6669124.44849	7534699.14285	6989286.96256	1.64889832990754	0.721502445798	0.0342553156305297	0.861111111111111	1.21255871793372	up
Com_7597_neg	N1-methyl-5-methoxy-2-({2-[(methylamino)carbonyl]phenyl}thio)benzamide	--	C17 H18 N2 O3 S	331.10927	9.542	--	--	--	--	--	--	--	--	--	--	Invalid mass	No results	No results	330.10199	220849.081736	226366.828306	127865.599299	309127.91087	884005.892421	194073.206347	75980.2813112	126913.648268	136534.206205	257355.622544	82343.8855462	94379.9879307	2.53687027547446	1.34304974813	0.0348297253105974	0.861111111111111	1.19695319518449	up
Com_5617_neg	PC (18:3e/20:5)	--	C46 H78 N O7 P	847.57748	15.544	--	--	--	--	--	--	--	--	--	--	No results	Invalid mass	No results	846.5708	2453481.69903	1351879.34936	1437522.31667	2033247.75657	1218906.17871	980106.878817	1471036.7469	601488.629811	1323962.4742	844355.280131	911849.393228	706046.760783	1.61726673916525	0.693557645128	0.0351282417238099	0.833333333333333	1.2424486061025	up
Com_2839_neg	PE (18:1/22:5)	--	C45 H78 N O8 P	791.54808	15.143	--	--	--	--	--	--	--	--	--	--	No results	Full match	No results	790.54059	6182426.56903	11636541.8952	11520956.4767	8962462.98288	11696791.4002	4401681.76266	6283878.46787	3684049.29873	2707180.61252	1548329.60371	8067154.73132	5591385.65977	1.95111194611481	0.964296555739	0.0355517607209875	0.861111111111111	1.53044299032787	up
Com_653_neg	PC (17:0/22:6)	--	C47 H82 N O8 P	879.60168	16.093	--	--	--	LMGP01010720	--	--	--	Glycerophospholipids [GP]	Glycerophosphocholines [GP01]	Diacylglycerophosphocholines [GP0101]	No results	Invalid mass	No results	878.59393	15009890.4381	90124407.2368	17697965.6154	44257127.059	23262168.9905	25296776.7567	27126681.1894	8455396.80112	18280971.2579	6403023.62105	14877943.5328	10246002.3507	2.52545132611298	1.33654123648	0.0377587968263063	0.833333333333333	1.15830262517114	up
Com_6_neg	Eicosapentaenoic acid	(5Z,8Z,11Z,14Z,17Z)-Icosapentaenoic acid; (5Z,8Z,11Z,14Z,17Z)-Eicosapentaenoic acid; Eicosapentaenoic acid; 5,8,11,14,17-Icosapentaenoic acid; (5Z,8Z,11Z,14Z,17Z)-Eicosapentaenoate	C20 H30 O2	302.22456	14.503	cpd:C06428	map01040 Biosynthesis of unsaturated fatty acids	HMDB0001999	--	Lipids and lipid-like molecules	Fatty Acyls	Fatty acids and conjugates	--	--	--	Full match	No results	Full match	301.21735	16718346058.6	18617054785.3	14126829778.0	16967005323.6	10762166207.2	20814285664.0	15304255195.0	13413051555.5	11573838124.8	12696558352.6	8550406804.49	10644266843.7	1.3577509089918	0.441218829123	0.0381583177113773	0.861111111111111	1.23671301494489	up
Com_251_neg	PC (16:0/18:2)	--	C42 H80 N O8 P	817.58512	15.065	--	--	--	LMGP01010592	--	--	--	Glycerophospholipids [GP]	Glycerophosphocholines [GP01]	Diacylglycerophosphocholines [GP0101]	No results	Invalid mass	No results	816.57794	185057017.462	289330863.202	323114660.177	370419273.557	271041907.153	179773009.671	362949580.772	87554828.3938	61196005.6308	109789270.06	151621989.085	151682096.008	1.75037590414371	0.80766478309	0.0396859810774375	0.861111111111111	1.27688047999154	up
Com_3419_neg	LPS 20:1	--	C26 H50 N O9 P	551.32335	15.465	--	--	--	LMGP03050020	--	--	--	Glycerophospholipids [GP]	Glycerophosphoserines [GP03]	Monoacylglycerophosphoserines [GP0305]	No results	Full match	No results	550.31598	2662852.33042	2602407.91591	4093875.21401	4721520.64881	4185613.53092	4782007.20084	1629178.6976	2995598.8146	3233782.48371	1870631.81877	1355790.10906	3668391.3156	1.56223776535739	0.643614041698	0.0410456600208633	0.833333333333333	1.17313059024091	up
Com_1552_neg	PE (16:0/20:5)	--	C41 H72 N O8 P	737.50147	16.064	--	--	--	--	--	--	--	--	--	--	No results	Full match	No results	736.49438	20222315.7678	25863334.0532	16821879.6878	31797252.6031	39169294.9885	10114422.6977	21760772.2875	8683393.90837	9209381.59928	13549463.8727	15115593.0866	9255363.63308	1.85614456487244	0.892309078409	0.0414683322998444	0.861111111111111	1.26156193236086	up
Com_3881_neg	��-Estradiol-17��-glucuronide	--	C24 H32 O8	448.21375	11.224	--	--	--	--	--	--	--	--	--	--	Invalid mass	No results	No results	447.20642	702528.608226	625588.145013	8069697.20269	966629.659176	3036451.42981	544669.595332	207582.217209	329104.298756	465365.896868	493629.196444	624645.176601	450782.241748	5.42394915594982	2.43934365473	0.0417604688094488	0.972222222222222	1.41507006183977	up
Com_787_neg	PC (18:1/22:5)	--	C48 H84 N O8 P	893.61692	15.469	--	--	--	LMGP01010846	--	--	--	Glycerophospholipids [GP]	Glycerophosphocholines [GP01]	Diacylglycerophosphocholines [GP0101]	No results	Invalid mass	No results	892.6098	73121877.8908	64345225.2338	81085744.0202	52173461.5152	58088337.0706	35773664.5205	3031731.90582	28640916.5195	29402611.8141	24851381.8174	38872177.2394	31125862.2913	2.33823347618291	1.22541899236	0.0420225753215912	0.972222222222222	1.79254150642433	up
Com_91_neg	SM (d14:1/18:0)	--	C37 H75 N2 O6 P	734.55888	15.484	--	--	--	--	--	--	--	--	--	--	No results	Invalid mass	No results	733.55151	338212848.341	674564705.058	430518734.041	959000229.432	559426685.507	431728535.299	575489653.995	159799867.164	326989081.397	293263617.601	372353990.21	310936719.903	1.66440893086253	0.735009934709	0.0468218959963718	0.861111111111111	1.12721180628719	up
Com_100_neg	Guanosine monophosphate (GMP)	--	C10 H14 N5 O8 P	363.05833	1.442	--	--	--	--	--	--	--	--	--	--	Full match	Full match	Full match	362.05109	443634452.111	362749094.853	758450771.937	595700204.34	536165805.63	552437840.778	247087747.888	422175350.814	544673222.91	262672357.529	427929653.998	369072922.867	1.4290649560544	0.515071493514	0.0468883163714301	0.833333333333333	1.10422310385676	up
Com_5217_neg	LPS 20:5	--	C26 H42 N O9 P	543.25997	14.115	--	--	--	LMGP03050027	--	--	--	Glycerophospholipids [GP]	Glycerophosphoserines [GP03]	Monoacylglycerophosphoserines [GP0305]	No results	Full match	No results	542.25244	631680.773751	447140.019553	394686.925277	675961.615062	1719071.65373	686396.97826	1644836.39107	1189860.2687	1202863.1207	1203189.22213	896391.518349	971030.166684	0.640803121618592	-0.642046919156	0.0474010424888057	0.833333333333333	1.21409054360425	down
Com_2490_neg	SM (d14:1/22:0)	--	C41 H83 N2 O6 P	790.62188	16.162	--	--	--	--	--	--	--	--	--	--	No results	Invalid mass	No results	789.6142	9616168.09242	4244524.31876	12942485.2534	10418362.0951	13763487.4672	3417869.87072	8107427.70378	3970811.29092	1919014.75083	3198682.6047	4600470.21413	4210997.095	2.09182345958708	1.0647610998	0.0476037477378704	0.833333333333333	1.15998894035133	up
Com_818_neg	LPC 18:1	--	C26 H52 N O7 P	567.35447	15.007	--	--	--	LMGP01050138	--	--	--	Glycerophospholipids [GP]	Glycerophosphocholines [GP01]	Monoacylglycerophosphocholines [GP0105]	No results	Invalid mass	No results	566.34717	5268998.7051	7370527.27705	13922295.1815	16908718.7055	14333073.0086	11330582.3972	18820222.5186	39702330.1531	30225533.1535	9344003.9886	16284891.7205	17534109.3413	0.524096911154708	-0.93209448863	0.0498917229943554	0.861111111111111	1.25809255301018	down
