# Supplementary material for: Comparative Metabolomics and Proteomics Reveal Vibrio parahaemolyticus Targets Hypoxia-Related Signaling Pathways of Takifugu obscurus
Source: Front Immunol. 2022 Jan 13;12:825358. doi: 10.3389/fimmu.2021.825358 (PMC8793131; doi:10.3389/fimmu.2021.825358)
Supplement: Supplementary file 11 [file Table_10.xls]

Protein	Description	Gene	HC12_1	HC12_2	HC12_4	HC12_5	NC12_2	NC12_3	NC12_5	NC12_6	HC.vs.NC FC	HC.vs.NC Pvalue	HC.vs.NC log2FC	HC.vs.NC UP.DOWN	GO_NUM	GO_Description	KEGG_Description	KEGG_EC	KEGG_ko	COG_Function_Description	COG_Function_Class	COG_Class_Description	IPR_Term
NP_001032949.1	transducin-like enhancer protein 3 [Takifugu rubripes]	tle3	21656.66796875	15614.681640625	21191.935546875	27017.556640625	38954.78125	0	31412.7421875	0	0.607388448683991	0.0299944393019438	-0.719308623301299	down	1	Molecular Function:protein binding (GO:0005515)	--	--	--	Uncharacterized protein, contains caspase domain	R	General function prediction only ;	IPR001680 [WD40 repeat] ; IPR005617[Groucho/TLE, N-terminal Q-rich domain]
NP_001098697.1	endoplasmic reticulum junction formation protein lunapark-B [Takifugu rubripes]	lnpkb	52234.2734375	51966.20703125	31910.9296875	45450.1875	24202.46875	25849.98046875	26924.2578125	30440.22265625	1.69025123120213	0.00947312049436749	0.757237698029144	up	--	--	--	--	--	--	--	--	IPR019273 [Lunapark domain]
NP_001129352.1	survival motor neuron [Takifugu rubripes]	smn	1300448.375	1002536.75	920292.5	926650.3125	678644.25	22044.3671875	27056.048828125	542258.9375	3.26765052163015	0.00982707807471528	1.70825369411029	up	4	Molecular Function:RNA binding (GO:0003723),Cellular Component:nucleus (GO:0005634),Cellular Component:cytoplasm (GO:0005737),Biological Process:mRNA processing (GO:0006397)	survival motor neuron protein	--	ko03013 RNA transport	--	--	--	IPR010304 [Survival motor neuron]
NP_001292535.1	metal transporter CNNM3 precursor [Takifugu rubripes]	cnnm3	21013.970703125	21057.203125	43422.71484375	34862.82421875	61744.92578125	53538.8046875	36587.33203125	65077.35546875	0.55477110189373	0.0284811690509736	-0.850035455460231	down	--	--	metal transporter CNNM	--	--	Hemolysin or related protein, contains CBS domains	R	General function prediction only ;	IPR000644 [CBS domain] ; IPR002550[Domain of unknown function DUF21]
XP_003961230.1	adenosine kinase isoform X3 [Takifugu rubripes]	LOC101066176	681171.6875	542137.25	886972.0625	826520.1875	938974.625	897237.4375	1293058.5	1564821.375	0.625637764790797	0.0464738237328532	-0.676600495554095	down	--	--	adenosine kinase	2.7.1.20	ko00230 Purine metabolism ko01100 Metabolic pathways	Sugar or nucleoside kinase, ribokinase family	G	Carbohydrate transport and metabolism ;	IPR011611 [Carbohydrate kinase PfkB]
XP_003962355.3	tRNA (adenine(58)-N(1))-methyltransferase, mitochondrial isoform X2 [Takifugu rubripes]	trmt61b	24257.19921875	29663.298828125	19146.119140625	19890.779296875	0	0	0	0	Inf	0	Inf	up	3	Molecular Function:tRNA (adenine-N1-)-methyltransferase activity (GO:0016429),Biological Process:tRNA methylation (GO:0030488),Cellular Component:tRNA (m1A) methyltransferase complex (GO:0031515)	--	--	--	tRNA A58 N-methylase Trm61	J	Translation, ribosomal structure and biogenesis ;	IPR014816 [tRNA (1-methyladenosine) methyltransferase catalytic subunit Gcd14]
XP_003962437.1	metastasis-associated protein MTA1 isoform X1 [Takifugu rubripes]	mta1	0	2285.02001953125	4714.0615234375	3803.0068359375	0	0	19595.494140625	13339.19140625	0.218656778804055	0.0142885388157025	-2.19326001929972	down	3	Molecular Function:chromatin binding (GO:0003682),Molecular Function:zinc ion binding (GO:0008270),Molecular Function:sequence-specific DNA binding (GO:0043565)	metastasis-associated protein MTA	--	--	--	--	--	IPR000679 [Zinc finger, GATA-type] ; IPR000949[ELM2 domain] ; IPR001005[SANT/Myb domain] ; IPR001025[Bromo adjacent homology (BAH) domain]
XP_003963196.1	cysteine sulfinic acid decarboxylase isoform X2 [Takifugu rubripes]	LOC101076940	98358.625	104392.1796875	122623.5546875	125278.8984375	172685.25	138042.40625	191302.546875	238210.5625	0.608792812743844	0.0163120918605183	-0.715976768043311	down	3	Molecular Function:carboxy-lyase activity (GO:0016831),Biological Process:carboxylic acid metabolic process (GO:0019752),Molecular Function:pyridoxal phosphate binding (GO:0030170)	sulfinoalanine decarboxylase	4.1.1.29	ko00430 Taurine and hypotaurine metabolism ko01100 Metabolic pathways	Glutamate or tyrosine decarboxylase or a related PLP-dependent protein	E	Amino acid transport and metabolism ;	IPR002129 [Pyridoxal phosphate-dependent decarboxylase]
XP_003963286.2	exosome component 10 [Takifugu rubripes]	exosc10	24784.921875	13675.1328125	36111.18359375	37775.46875	8424.8935546875	9024.658203125	12894.6650390625	6708.14697265625	3.03210633820978	0.0402816399652785	1.60032035077738	up	6	Cellular Component:nuclear exosome (RNase complex) (GO:0000176),Molecular Function:nucleic acid binding (GO:0003676),Cellular Component:intracellular (GO:0005622),Biological Process:nucleobase-containing compound metabolic process (GO:0006139),Biological Process:RNA processing (GO:0006396),Molecular Function:3'-5' exonuclease activity (GO:0008408)	exosome complex exonuclease RRP6	3.1.13.-	ko03018 RNA degradation	Ribonuclease D	J	Translation, ribosomal structure and biogenesis ;	IPR002121 [HRDC domain] ; IPR002562[3'-5' exonuclease domain] ; IPR012588[Exosome-associated factor Rrp6, N-terminal]
XP_003964805.1	retinol dehydrogenase 8-like [Takifugu rubripes]	LOC101062393	55185.140625	43244.30078125	34689.1796875	42268.88671875	80216.6015625	69996.953125	81107.125	55315.5	0.611881961320141	0.00911820192392073	-0.708674726679849	down	--	--	retinol dehydrogenase 8	1.1.1.-	ko00830 Retinol metabolism ko01100 Metabolic pathways	NAD(P)-dependent dehydrogenase, short-chain alcohol dehydrogenase family	IQR	Lipid transport and metabolism ; Secondary metabolites biosynthesis, transport and catabolism ; General function prediction only ;	IPR002347 [Short-chain dehydrogenase/reductase SDR]
XP_003965758.1	ankyrin repeat and MYND domain-containing protein 2 [Takifugu rubripes]	ankmy2	22616.408203125	31459.70703125	27904.61328125	28313.33984375	52244.9375	61600.19921875	36250.87109375	36860.38671875	0.589945418213225	0.0248987100069929	-0.761346612473444	down	--	--	--	--	--	Ankyrin repeat	T	Signal transduction mechanisms ;	IPR002893 [Zinc finger, MYND-type]
XP_003965772.1	CCR4-NOT transcription complex subunit 10 isoform X3 [Takifugu rubripes]	cnot10	336346.5625	199571.78125	219080.984375	416925.8125	95814.1015625	0	54100	70927.8828125	3.97996720576583	0.0159934703669769	1.99275654326291	up	1	Molecular Function:protein binding (GO:0005515)	CCR4-NOT transcription complex subunit 10	--	ko03018 RNA degradation	--	--	--	IPR019734 [Tetratricopeptide repeat]
XP_003966328.2	28S ribosomal protein S29, mitochondrial [Takifugu rubripes]	dap3	23052.419921875	8852.7861328125	23595.7109375	17211.97265625	28370.90234375	22373.1015625	47684.93359375	38996.5625	0.529107695794721	0.049215694963975	-0.918366693199308	down	--	--	small subunit ribosomal protein S29	--	--	--	--	--	IPR019368 [Ribosomal protein S23/S29, mitochondrial]
XP_003966365.1	LOW QUALITY PROTEIN: smad nuclear-interacting protein 1 [Takifugu rubripes]	snip1	24298.38671875	26874.16796875	0	0	0	18616.21875	11092.5361328125	9778.275390625	1.94389984508115	0.0432668258131963	0.958953889351611	up	1	Molecular Function:protein binding (GO:0005515)	smad nuclear-interacting protein 1	--	--	--	--	--	IPR000253 [Forkhead-associated (FHA) domain]
XP_003966804.2	AP-1 complex subunit sigma-1A isoform X1 [Takifugu rubripes]	LOC101066344	24546.41015625	37895.95703125	26073.87109375	28701.55078125	54623.578125	50721.21875	42723.234375	30645.796875	0.655896582219217	0.0447311616178993	-0.608459737485096	down	--	--	AP-1 complex subunit sigma 1/2	--	ko04142 Lysosome	--	--	--	IPR022775 [AP complex, mu/sigma subunit]
XP_003967061.2	aldo-keto reductase family 1 member B1-like isoform X1 [Takifugu rubripes]	LOC101072252	47108.58203125	48034.01171875	53691.96875	116726.1328125	86811.921875	142394.59375	167120.796875	114038.1328125	0.520334395189893	0.0447890285886863	-0.942489019266393	down	--	--	aldehyde reductase	1.1.1.21	ko00040 Pentose and glucuronate interconversions ko00051 Fructose and mannose metabolism ko00052 Galactose metabolism ko00561 Glycerolipid metabolism ko00790 Folate biosynthesis ko01100 Metabolic pathways	Aldo/keto reductase, related to diketogulonate reductase	Q	Secondary metabolites biosynthesis, transport and catabolism ;	IPR023210 [NADP-dependent oxidoreductase domain]
XP_003967220.1	mitochondrial glutamate carrier 1 isoform X1 [Takifugu rubripes]	LOC101070900	4823.96044921875	5138.81494140625	8011.697265625	9096.029296875	11284.955078125	14499.7041015625	11024.1669921875	8015.275390625	0.603927374102067	0.0396488935052316	-0.727553027659142	down	--	--	solute carrier family 25 (mitochondrial glutamate transporter), member 18/22	--	--	--	--	--	IPR018108 [Mitochondrial substrate/solute carrier]
XP_003967372.3	protein FAM185A [Takifugu rubripes]	fam185a	141182.3125	71873.3828125	47498.62109375	109105.5546875	13879.2490234375	14312.35546875	40955.3515625	0	4.00950264681272	0.0418087546202454	2.00342329067584	up	--	--	--	--	--	Uncharacterized conserved protein YvlB, contains DUF4097 and DUF4098 domains	S	Function unknown ;	IPR025164 [Putative adhesin]
XP_003967662.1	tyrosine--tRNA ligase, mitochondrial [Takifugu rubripes]	yars2	11343.00390625	10000.4248046875	0	0	18124.015625	18761.2578125	0	0	0.578643635300758	0.00901994957163894	-0.789252974422576	down	4	Molecular Function:nucleotide binding (GO:0000166),Molecular Function:aminoacyl-tRNA ligase activity (GO:0004812),Molecular Function:ATP binding (GO:0005524),Biological Process:tRNA aminoacylation for protein translation (GO:0006418)	tyrosyl-tRNA synthetase	6.1.1.1	ko00970 Aminoacyl-tRNA biosynthesis	Tyrosyl-tRNA synthetase	J	Translation, ribosomal structure and biogenesis ;	IPR002305 [Aminoacyl-tRNA synthetase, class Ic]
XP_003968063.2	elastase-1-like [Takifugu rubripes]	LOC101064638	42930.1640625	34064.4921875	109321.8046875	63309.05078125	269521.40625	168678.921875	67553.9453125	264395.09375	0.324126101187818	0.0420930564269587	-1.62537289238031	down	2	Molecular Function:serine-type endopeptidase activity (GO:0004252),Biological Process:proteolysis (GO:0006508)	pancreatic elastase II	3.4.21.71		Secreted trypsin-like serine protease	O	Posttranslational modification, protein turnover, chaperones ;	IPR001254 [Serine proteases, trypsin domain]
XP_003968731.2	cytochrome P450 2A13-like [Takifugu rubripes]	LOC101073682	82683.3046875	97878.0546875	140778.5	118001.1875	207315.265625	150222.515625	224314.328125	130815.078125	0.616474357990559	0.0374218109410635	-0.697887207346377	down	3	Molecular Function:iron ion binding (GO:0005506),Molecular Function:heme binding (GO:0020037),Biological Process:oxidation-reduction process (GO:0055114)	cytochrome P450 family 2 subfamily Y	--	--	Cytochrome P450	QV	Secondary metabolites biosynthesis, transport and catabolism ; Defense mechanisms ;	IPR001128 [Cytochrome P450]
XP_003968867.1	elongation factor 1-alpha [Takifugu rubripes]	LOC101068074	3208860.75	2140963.75	3615512	2824350.75	569781.1875	2708324.75	355860.84375	1497350.75	2.2975945608901	0.0364875538967337	1.2001242389767	up	1	Molecular Function:GTP binding (GO:0005525)	elongation factor 1-alpha	--	ko03013 RNA transport	Translation elongation factor EF-1alpha (GTPase)	J	Translation, ribosomal structure and biogenesis ;	IPR004160 [Translation elongation factor EFTu/EF1A, C-terminal] ; IPR004161[Translation elongation factor EFTu-like, domain 2]
XP_003968892.1	ribonucleoside-diphosphate reductase subunit M2 B [Takifugu rubripes]	rrm2b	0	0	0	0	11292.375	3084.177734375	4451.16796875	5436.5439453125	-Inf	0	-Inf	down	1	Biological Process:oxidation-reduction process (GO:0055114)	ribonucleoside-diphosphate reductase subunit M2	1.17.4.1	ko00230 Purine metabolism ko00240 Pyrimidine metabolism ko00480 Glutathione metabolism ko01100 Metabolic pathways ko04115 p53 signaling pathway	Ribonucleotide reductase beta subunit, ferritin-like domain	F	Nucleotide transport and metabolism ;	IPR000358 [Ribonucleotide reductase small subunit family]
XP_003969654.1	casein kinase II subunit alpha-like isoform X2 [Takifugu rubripes]	LOC101067113	21765.44140625	10839.201171875	21929.8203125	15196.6689453125	25464.568359375	27219.0859375	30972.048828125	26298.193359375	0.634185181839796	0.0145613054513177	-0.657023926584676	down	3	Molecular Function:protein kinase activity (GO:0004672),Molecular Function:ATP binding (GO:0005524),Biological Process:protein phosphorylation (GO:0006468)	casein kinase II subunit alpha	2.7.11.1	ko03008 Ribosome biogenesis in eukaryotes ko04137 Mitophagy - animal ko04310 Wnt signaling pathway ko04520 Adherens junction ko05168 Herpes simplex infection	Serine/threonine protein kinase	T	Signal transduction mechanisms ;	IPR000719 [Protein kinase domain]
XP_003970558.2	cytoplasmic polyadenylation element-binding protein 4-like isoform X1 [Takifugu rubripes]	LOC101068848	7695.3056640625	6487.35498046875	0	5841.02978515625	11997.1787109375	14210.767578125	0	0	0.509354178533862	0.00955151633602684	-0.973258914182476	down	1	Molecular Function:nucleic acid binding (GO:0003676)	cytoplasmic polyadenylation element-binding protein	--	ko04114 Oocyte meiosis ko04914 Progesterone-mediated oocyte maturation	--	--	--	IPR000504 [RNA recognition motif domain] ; IPR032296[Cytoplasmic polyadenylation element-binding protein, ZZ domain]
XP_003970592.1	26S proteasome non-ATPase regulatory subunit 10 [Takifugu rubripes]	psmd10	391723.0625	301949.25	497924.28125	303329.71875	87418.9609375	182061.421875	59839.13671875	211891.515625	2.76218741930938	0.0068401454421916	1.46581121233123	up	1	Molecular Function:protein binding (GO:0005515)	26S proteasome non-ATPase regulatory subunit 10	--	--	Chromosome segregation ATPase	D	Cell cycle control, cell division, chromosome partitioning ;	IPR002110 [Ankyrin repeat] ; IPR020683[Ankyrin repeat-containing domain]
XP_003971023.3	keratinocyte-associated transmembrane protein 2 [Takifugu rubripes]	c15h5orf15	40700.0234375	38266.859375	56759.3828125	56925.921875	68877.5078125	87998.6796875	89966.203125	56394.109375	0.635319915313625	0.0267554026486133	-0.654444851014088	down	--	--	--	--	--	--	--	--	--
XP_003971099.1	ubiquitin-like domain-containing CTD phosphatase 1 [Takifugu rubripes]	ublcp1	0	27405.3203125	18503.298828125	39966.19921875	0	65453.375	67061.609375	0	0.432025700159616	0.0185481695443164	-1.21081095752181	down	1	Molecular Function:protein binding (GO:0005515)	ubiquitin-like domain-containing CTD phosphatase 1	3.1.3.16	--	--	--	--	IPR000626 [Ubiquitin domain] ; IPR004274[FCP1 homology domain]
XP_003972066.2	phosphoribosyl pyrophosphate synthase-associated protein 1-like isoform X2 [Takifugu rubripes]	LOC101069389	25791.986328125	14888.0751953125	41261.7109375	48270.7421875	0	0	152196.5625	100359.6875	0.257789135387537	0.00857941833309959	-1.9557366327891	down	3	Molecular Function:magnesium ion binding (GO:0000287),Molecular Function:ribose phosphate diphosphokinase activity (GO:0004749),Biological Process:nucleotide biosynthetic process (GO:0009165)	--	--	--	Phosphoribosylpyrophosphate synthetase	FE	Nucleotide transport and metabolism ; Amino acid transport and metabolism ;	IPR005946 [Ribose-phosphate diphosphokinase] ; IPR029099[Ribose-phosphate pyrophosphokinase, N-terminal domain]
XP_003972085.2	pyrroline-5-carboxylate reductase 1, mitochondrial-like [Takifugu rubripes]	LOC101073537	61834.6796875	48320.3046875	100088.1328125	49287.83203125	106480.84375	85687.859375	103605.890625	103890.84375	0.649370510600507	0.0362365018939964	-0.62288622485592	down	--	--	pyrroline-5-carboxylate reductase	1.5.1.2	ko00330 Arginine and proline metabolism ko01100 Metabolic pathways ko01230 Biosynthesis of amino acids	Pyrroline-5-carboxylate reductase	E	Amino acid transport and metabolism ;	IPR028939 [Pyrroline-5-carboxylate reductase, catalytic, N-terminal] ; IPR029036[Pyrroline-5-carboxylate reductase, dimerisation domain]
XP_003972629.2	stimulated by retinoic acid gene 6 protein-like isoform X1 [Takifugu rubripes]	LOC101069228	14034.2998046875	13877.4208984375	17235.771484375	5328.9814453125	25053.3125	26328.6875	0	0	0.491188291938933	0.0272904909315218	-1.02565192213316	down	--	--	--	--	--	--	--	--	--
XP_003973213.1	elongation factor Ts, mitochondrial [Takifugu rubripes]	tsfm	68798.921875	30421.421875	37097.72265625	62455.6875	70808.2890625	81752.28125	120552.234375	144972.59375	0.475438163229623	0.0312274060597234	-1.07267038240987	down	3	Molecular Function:translation elongation factor activity (GO:0003746),Cellular Component:intracellular (GO:0005622),Biological Process:translational elongation (GO:0006414)	elongation factor Ts	--	--	Translation elongation factor EF-Ts	J	Translation, ribosomal structure and biogenesis ;	IPR014039 [Translation elongation factor EFTs/EF1B, dimerisation]
XP_003973873.2	tumor protein p63-regulated gene 1-like protein [Takifugu rubripes]	LOC101068036	8033.61767578125	0	5715.248046875	3613.2763671875	11394.357421875	0	0	12713.4716796875	0.480124582950481	0.0356468405728842	-1.05851928929537	down	--	--	--	--	--	--	--	--	IPR022158 [Inositol phosphatase]
XP_003973910.2	transmembrane emp24 domain-containing protein 5-like [Takifugu rubripes]	LOC101076304	0	0	0	0	15128.029296875	7535.10986328125	120814.2890625	51548.84375	-Inf	0	-Inf	down	2	Biological Process:transport (GO:0006810),Cellular Component:integral component of membrane (GO:0016021)	p24 family protein gamma-2	--	--	--	--	--	IPR009038 [GOLD domain]
XP_003974076.2	importin-13-like [Takifugu rubripes]	LOC101076374	26474.810546875	25234.3671875	25887.19921875	35906.95703125	14163.359375	6900.12158203125	12071.392578125	17783.263671875	2.22913366847799	0.00366465111374087	1.15648312941433	up	2	Biological Process:intracellular protein transport (GO:0006886),Molecular Function:Ran GTPase binding (GO:0008536)	--	--	--	--	--	--	IPR001494 [Importin-beta, N-terminal domain] ; IPR013598[Exportin-1/Importin-beta-like]
XP_003975384.1	ADP-ribosylation factor 1 [Takifugu rubripes]	arf1	95016.1171875	135202.703125	129891.03125	229891.3125	276778.125	190718.859375	310736.03125	209090.015625	0.597576624253897	0.0490901298274523	-0.742804380382322	down	1	Molecular Function:GTP binding (GO:0005525)	ADP-ribosylation factor 1	--	ko04144 Endocytosis	GTPase SAR1 family domain	R	General function prediction only ;	IPR006689 [Small GTPase superfamily, ARF/SAR type]
XP_003975425.2	putative transferase CAF17, mitochondrial isoform X1 [Takifugu rubripes]	iba57	7578.00244140625	0	0	11256.9501953125	0	21109.408203125	23813.828125	0	0.41926971821767	0.0292933299871308	-1.25404945968236	down	--	--	transferase CAF17, mitochondrial	2.1.-.-	--	Folate-binding Fe-S cluster repair protein YgfZ, possible role in tRNA modification	O	Posttranslational modification, protein turnover, chaperones ;	IPR006222 [Glycine cleavage T-protein-like, N-terminal] ; IPR013977[Glycine cleavage T-protein, C-terminal barrel domain]
XP_003975657.1	dol-P-Man:Man(5)GlcNAc(2)-PP-Dol alpha-1,3-mannosyltransferase [Takifugu rubripes]	alg3	0	0	40456.171875	28816.0625	17594.30078125	13020.6962890625	23464.833984375	13288.5107421875	2.0565218774084	0.0253413800067705	1.04020641940004	up	2	Cellular Component:endoplasmic reticulum (GO:0005783),Cellular Component:integral component of membrane (GO:0016021)	alpha-1,3-mannosyltransferase	2.4.1.258	ko00510 N-Glycan biosynthesis ko01100 Metabolic pathways	--	--	--	IPR007873 [Glycosyltransferase, ALG3]
XP_003976413.1	TOX high mobility group box family member 4 isoform X2 [Takifugu rubripes]	tox4	85479.671875	22705.287109375	8105.01708984375	12918.50390625	0	158403.578125	120733.53125	79183.0078125	0.270446328121295	0.0286036465072377	-1.88658578488776	down	--	--	--	--	--	--	--	--	IPR009071 [High mobility group box domain]
XP_003976796.1	ADP-ribosylation factor-related protein 1 isoform X1 [Takifugu rubripes]	arfrp1	7754.919921875	38286.78515625	9445.0361328125	11598.708984375	36084.7421875	60944.0078125	0	39538.63671875	0.368419494986035	0.0438808974807473	-1.4405786909621	down	1	Molecular Function:GTP binding (GO:0005525)	ADP-ribosylation factor related protein 1	--	--	GTPase SAR1 family domain	R	General function prediction only ;	IPR006689 [Small GTPase superfamily, ARF/SAR type]
XP_003976931.1	inositol monophosphatase 1-like [Takifugu rubripes]	LOC101071543	11968.4970703125	9200.3515625	13379.2216796875	9899.791015625	18628.974609375	23762.033203125	0	18531.125	0.547188590699732	0.004078685490196	-0.869889945644033	down	1	Biological Process:phosphatidylinositol phosphorylation (GO:0046854)	myo-inositol-1(or 4)-monophosphatase	3.1.3.25	ko00562 Inositol phosphate metabolism ko01100 Metabolic pathways ko04070 Phosphatidylinositol signaling system	Archaeal fructose-1,6-bisphosphatase or related enzyme of inositol monophosphatase family	G	Carbohydrate transport and metabolism ;	IPR000760 [Inositol monophosphatase-like]
XP_003977175.1	persulfide dioxygenase ETHE1, mitochondrial isoform X2 [Takifugu rubripes]	ethe1	839153.1875	586249.8125	886784.1875	1009816.4375	1070904.125	1156746.375	1645438.25	1464912.875	0.62233095048936	0.0201541079794904	-0.684246097083818	down	--	--	sulfur dioxygenase	1.13.11.18	ko00920 Sulfur metabolism	Glyoxylase or a related metal-dependent hydrolase, beta-lactamase superfamily II	R	General function prediction only ;	IPR001279 [Metallo-beta-lactamase]
XP_003977237.1	cleavage stimulation factor subunit 2 isoform X4 [Takifugu rubripes]	cstf2	41161.03125	41800.875	63972.80859375	65916.3671875	66520.0234375	95130.375	90421.78125	69333.171875	0.662251207070705	0.0341507581589377	-0.594549526721557	down	2	Molecular Function:nucleic acid binding (GO:0003676),Biological Process:mRNA 3'-end processing (GO:0031124)	cleavage stimulation factor subunit 2	--	ko03015 mRNA surveillance pathway	RNA recognition motif (RRM) domain	J	Translation, ribosomal structure and biogenesis ;	IPR000504 [RNA recognition motif domain] ; IPR025742[Cleavage stimulation factor subunit 2, hinge domain] ; IPR026896[Transcription termination and cleavage factor, C-terminal domain]
XP_003977797.2	LOW QUALITY PROTEIN: nuclear transport factor 2 [Takifugu rubripes]	nutf2	160641.5	139269.15625	114529.515625	175850.703125	199212.640625	196852.40625	386655.5625	282082.28125	0.55436633408604	0.0441222502130996	-0.851088447660922	down	2	Cellular Component:intracellular (GO:0005622),Biological Process:transport (GO:0006810)	--	--	--	--	--	--	IPR002075 [Nuclear transport factor 2]
XP_003978613.2	large neutral amino acids transporter small subunit 2-like [Takifugu rubripes]	LOC101077604	0	3241.63623046875	0	7921.298828125	15333.8740234375	14703.3203125	0	17212.875	0.35437837072453	0.0146436772491216	-1.49663754235084	down	3	Biological Process:amino acid transmembrane transport (GO:0003333),Molecular Function:amino acid transmembrane transporter activity (GO:0015171),Cellular Component:membrane (GO:0016020)	solute carrier family 7 (L-type amino acid transporter), member 8	--		Amino acid transporter	E	Amino acid transport and metabolism ;	IPR002293 [Amino acid/polyamine transporter I]
XP_011601963.2	pyridoxal-dependent decarboxylase domain-containing protein 1 isoform X4 [Takifugu rubripes]	pdxdc1	27148.654296875	17229.427734375	17019.029296875	28976.15234375	50290.76953125	41540.328125	42694.50390625	25635.927734375	0.564263241420225	0.0283934701972989	-0.825559725719884	down	3	Molecular Function:carboxy-lyase activity (GO:0016831),Biological Process:carboxylic acid metabolic process (GO:0019752),Molecular Function:pyridoxal phosphate binding (GO:0030170)	--	--	--	Glutamate or tyrosine decarboxylase or a related PLP-dependent protein	E	Amino acid transport and metabolism ;	IPR002129 [Pyridoxal phosphate-dependent decarboxylase]
XP_011603125.1	far upstream element-binding protein 3 isoform X2 [Takifugu rubripes]	LOC101078913	5854.1552734375	11358.2197265625	2061.88061523438	3151.30615234375	0	0	0	0	Inf	0	Inf	up	1	Molecular Function:RNA binding (GO:0003723)	far upstream element-binding protein	--	--	--	--	--	IPR004088 [K Homology domain, type 1]
XP_011604087.2	gasdermin-E [Takifugu rubripes]	gsdme	23492.560546875	20299.3515625	16350.0263671875	35581.50390625	0	5270.60009765625	12188.193359375	5093.888671875	3.18332787988402	0.0266653229485405	1.67053576090754	up	--	--	non-syndromic hearing impairment protein 5	--	--	--	--	--	IPR007677 [Gasdermin]
XP_011604251.2	carcinoembryonic antigen-related cell adhesion molecule 8-like isoform X4 [Takifugu rubripes]	LOC105416740	36814.8828125	50206.41015625	48337.4921875	49283.29296875	14361.81640625	34435.328125	20261.80078125	11376.9921875	2.29551720118883	0.00488498410597736	1.19881924275681	up	1	Molecular Function:protein binding (GO:0005515)	carcinoembryonic antigen-related cell adhesion molecule	--	--	Uncharacterized surface anchored protein	S	Function unknown ;	IPR007110 [Immunoglobulin-like domain] ; IPR013106[Immunoglobulin V-set domain]
XP_011604737.1	type I inositol 3,4-bisphosphate 4-phosphatase-like isoform X4 [Takifugu rubripes]	LOC101072250	2084.96313476563	2449.05126953125	2631.755859375	1098.75207519531	4901.66162109375	6606.96435546875	6936.794921875	4016.1826171875	0.367939997387904	0.00376090225267661	-1.44245758004245	down	--	--	inositol polyphosphate-4-phosphatase	3.1.3.66	ko00562 Inositol phosphate metabolism ko01100 Metabolic pathways ko04070 Phosphatidylinositol signaling system	--	--	--	--
XP_011605616.2	liver carboxylesterase 1-like isoform X1 [Takifugu rubripes]	LOC101072925	67566.0234375	151055.015625	222975.984375	129064.8359375	241867.59375	217160.125	375175.4375	263740.6875	0.519755051793832	0.0319276843441532	-0.944096219365065	down	--	--	--	--	ko00983 Drug metabolism - other enzymes	Carboxylesterase type B	I	Lipid transport and metabolism ;	IPR002018 [Carboxylesterase, type B]
XP_011607088.2	ATP-binding cassette sub-family F member 3 [Takifugu rubripes]	abcf3	48761.78515625	88469.15625	68847.8046875	110954.625	32418.8359375	42818.47265625	39491.87109375	57695.65234375	1.83867582968729	0.0452374394824533	0.878667145803401	up	2	Molecular Function:ATP binding (GO:0005524),Molecular Function:ATPase activity (GO:0016887)	ATP-binding cassette, subfamily F, member 3	--	--	ATPase components of ABC transporters with duplicated ATPase domains	R	General function prediction only ;	IPR003439 [ABC transporter-like] ; IPR032781[ABC-transporter extension domain]
XP_011608399.1	transforming growth factor-beta receptor-associated protein 1 [Takifugu rubripes]	tgfbrap1	6741.4560546875	5433.90185546875	12866.7236328125	17701.2109375	31262.32421875	36332.75390625	29080.31640625	29664.2109375	0.338320610721246	0.000711060994403449	-1.56353702511705	down	2	Biological Process:intracellular protein transport (GO:0006886),Biological Process:vesicle-mediated transport (GO:0016192)	vacuolar protein sorting-associated protein 3	--		--	--	--	IPR000547 [Clathrin, heavy chain/VPS, 7-fold repeat] ; IPR001180[Citron homology (CNH) domain] ; IPR019452[Vacuolar sorting protein 39/Transforming growth factor beta receptor-associated domain 1] ; IPR019453[Vacuolar sorting protein 39/Transforming growth factor beta receptor-associated domain 2]
XP_011608618.2	E3 ubiquitin-protein ligase NEDD4 isoform X4 [Takifugu rubripes]	nedd4	120957.6171875	119523.6171875	156880.921875	123860.453125	57054.8359375	107448.078125	54344.6796875	91352.6875	1.68027768148582	0.0156177147684533	0.748699671455513	up	2	Molecular Function:ubiquitin-protein transferase activity (GO:0004842),Molecular Function:protein binding (GO:0005515)	E3 ubiquitin-protein ligase NEDD4	2.3.2.26	ko04120 Ubiquitin mediated proteolysis ko04144 Endocytosis ko04530 Tight junction	--	--	--	IPR000008 [C2 domain] ; IPR000569[HECT domain] ; IPR001202[WW domain]
XP_011609143.1	E3 ubiquitin-protein ligase XIAP-like [Takifugu rubripes]	LOC101067395	41456.84765625	33266.140625	0	0	15143.75	24696.595703125	18920.84765625	20171.595703125	1.89333201496487	0.0104261082692997	0.92092742442906	up	--	--	E3 ubiquitin-protein ligase XIAP	2.3.2.27	ko04120 Ubiquitin mediated proteolysis ko04210 Apoptosis ko04217 Necroptosis ko04510 Focal adhesion ko04621 NOD-like receptor signaling pathway	--	--	--	IPR001370 [BIR repeat]
XP_011609924.2	HEAT repeat-containing protein 6 [Takifugu rubripes]	heatr6	6207.658203125	4489.8427734375	8680.0283203125	6937.8662109375	16094.74609375	8549.50390625	23617.9453125	13724.232421875	0.424534796884562	0.0335669408127304	-1.23604528613762	down	--	--	--	--	--	--	--	--	IPR025283 [Domain of unknown function DUF4042]
XP_011610549.1	reticulon-4-interacting protein 1 homolog, mitochondrial [Takifugu rubripes]	LOC101077727	130534.8046875	142219.078125	70216.0390625	100305.9921875	69541.1328125	64828.875	53299.14453125	83070.0546875	1.63728009298385	0.0468982419328751	0.711301147830797	up	1	Biological Process:oxidation-reduction process (GO:0055114)	--	--	--	NADPH:quinone reductase or related Zn-dependent oxidoreductase	CR	Energy production and conversion ; General function prediction only ;	IPR013154 [Alcohol dehydrogenase, N-terminal]
XP_011610974.1	kinesin-like protein KIF16B isoform X6 [Takifugu rubripes]	LOC101074205	3305.14892578125	5356.91357421875	5058.32177734375	2866.09423828125	0	0	7196.20849609375	7880.09814453125	0.550084278298329	0.0238754858760376	-0.86227542430761	down	6	Molecular Function:microtubule motor activity (GO:0003777),Molecular Function:protein binding (GO:0005515),Molecular Function:ATP binding (GO:0005524),Biological Process:microtubule-based movement (GO:0007018),Molecular Function:microtubule binding (GO:0008017),Molecular Function:phosphatidylinositol binding (GO:0035091)	kinesin family member 16B	--	--	--	--	--	IPR000253 [Forkhead-associated (FHA) domain] ; IPR001683[Phox homologous domain] ; IPR001752[Kinesin motor domain]
XP_011611923.2	C-reactive protein-like [Takifugu rubripes]	LOC105417795	360454.0625	217597.625	135032.984375	295380.125	674995.875	436343.1875	530969.1875	376581.375	0.499514576917497	0.0209109319825399	-1.00140131528863	down	--	--	--	--	--	--	--	--	IPR001759 [Pentraxin-related]
XP_011614617.1	acyl-coenzyme A thioesterase 11-like isoform X2 [Takifugu rubripes]	LOC101063913	12596.3310546875	14478.240234375	17687.6171875	16760.57421875	19365.904296875	19794.17578125	30543.99609375	24232.98828125	0.654935972860985	0.0290438885347483	-0.610574220528816	down	1	Molecular Function:lipid binding (GO:0008289)	acyl-CoA thioesteraes 11	3.1.2.-	--	Acyl-CoA hydrolase	I	Lipid transport and metabolism ;	IPR002913 [START domain] ; IPR006683[Thioesterase domain]
XP_011617650.1	phosphofurin acidic cluster sorting protein 1 [Takifugu rubripes]	pacs1	16180.94140625	28276.78125	53990.359375	26416.7890625	44839.56640625	68940.8671875	92690.25	93328.7265625	0.416494719014533	0.0208257093389041	-1.26362989197324	down	--	--	--	--	--	--	--	--	IPR019381 [Phosphofurin acidic cluster sorting protein 1]
XP_011617953.2	terminal uridylyltransferase 7-like [Takifugu rubripes]	LOC101078129	4294.94580078125	6332.841796875	19133.509765625	38679.11328125	0	0	0	0	Inf	0	Inf	up	3	Molecular Function:nucleic acid binding (GO:0003676),Molecular Function:zinc ion binding (GO:0008270),Molecular Function:nucleotidyltransferase activity (GO:0016779)	terminal uridylyltransferase	2.7.7.52	--	--	--	--	IPR001878 [Zinc finger, CCHC-type] ; IPR002058[PAP/25A-associated] ; IPR002934[Polymerase, nucleotidyl transferase domain]
XP_011618917.2	ubiquitin carboxyl-terminal hydrolase 19 isoform X2 [Takifugu rubripes]	usp19	6560.75830078125	0	6242.7685546875	6464.1220703125	4518.3203125	2904.26611328125	4643.66552734375	3688.87133789063	1.63059330563019	0.00371274582196011	0.705396997184827	up	2	Biological Process:protein deubiquitination (GO:0016579),Molecular Function:thiol-dependent ubiquitinyl hydrolase activity (GO:0036459)	ubiquitin carboxyl-terminal hydrolase 19	3.4.19.12	--	--	--	--	IPR001394 [Peptidase C19, ubiquitin carboxyl-terminal hydrolase] ; IPR002893[Zinc finger, MYND-type] ; IPR007052[CS domain]
XP_029681926.1	casein kinase II subunit alpha-like isoform X1 [Takifugu rubripes]	LOC101078433	138517.578125	127316.8671875	84298.7578125	44282.515625	24738.353515625	25722.28515625	21897.701171875	72904.046875	2.71519508703687	0.0456481162167449	1.44105585953581	up	3	Molecular Function:protein kinase activity (GO:0004672),Molecular Function:ATP binding (GO:0005524),Biological Process:protein phosphorylation (GO:0006468)	casein kinase II subunit alpha	2.7.11.1	ko03008 Ribosome biogenesis in eukaryotes ko04137 Mitophagy - animal ko04310 Wnt signaling pathway ko04520 Adherens junction ko05168 Herpes simplex infection	PASTA domain, binds beta-lactams	M	Cell wall/membrane/envelope biogenesis ;	IPR000719 [Protein kinase domain]
XP_029684178.1	inactive tyrosine-protein kinase transmembrane receptor ROR1 isoform X1 [Takifugu rubripes]	ror1	14526.83984375	0	12549.5595703125	0	0	0	25785.658203125	23813.876953125	0.54590026557236	0.0150253999820012	-0.87329069595318	down	3	Molecular Function:protein kinase activity (GO:0004672),Molecular Function:protein binding (GO:0005515),Biological Process:protein phosphorylation (GO:0006468)	receptor tyrosine kinase-like orphan receptor 1	2.7.10.1	--	Ankyrin repeat	T	Signal transduction mechanisms ;	IPR000001 [Kringle] ; IPR001245[Serine-threonine/tyrosine-protein kinase catalytic domain] ; IPR013098[Immunoglobulin I-set] ; IPR020067[Frizzled domain]
XP_029684321.1	hydroxylysine kinase-like [Takifugu rubripes]	LOC101075649	25463.984375	34250.91796875	34545.51953125	40481.69140625	64673.03515625	42441.3359375	55698.5390625	67336.0859375	0.585456011402124	0.00983999335037905	-0.772367317868958	down	--	--	hydroxylysine kinase	2.7.1.81	ko00310 Lysine degradation ko01100 Metabolic pathways	Ser/Thr protein kinase RdoA involved in Cpx stress response, MazF antagonist	T	Signal transduction mechanisms ;	IPR002575 [Aminoglycoside phosphotransferase]
XP_029686236.1	SPARC-related modular calcium-binding protein 1 isoform X1 [Takifugu rubripes]	smoc1	16134.3662109375	17570.962890625	0	13360.4931640625	10853.193359375	10627.8525390625	5853.408203125	8098.46484375	1.77107705363918	0.0110603597644754	0.824626980291345	up	4	Molecular Function:calcium ion binding (GO:0005509),Molecular Function:protein binding (GO:0005515),Cellular Component:proteinaceous extracellular matrix (GO:0005578),Biological Process:signal transduction (GO:0007165)	--	--	--	--	--	--	IPR000716 [Thyroglobulin type-1] ; IPR002350[Kazal domain] ; IPR019577[SPARC/Testican, calcium-binding domain]
XP_029689488.1	adenylate cyclase type 6-like [Takifugu rubripes]	LOC101067605	25401.619140625	25049.095703125	31200.005859375	17746.8515625	41776.5546875	38946.1015625	34581.0703125	51444.2109375	0.596094762884998	0.00972037086569206	-0.746386396621455	down	6	Molecular Function:adenylate cyclase activity (GO:0004016),Cellular Component:plasma membrane (GO:0005886),Biological Process:cAMP biosynthetic process (GO:0006171),Biological Process:cyclic nucleotide biosynthetic process (GO:0009190),Molecular Function:phosphorus-oxygen lyase activity (GO:0016849),Biological Process:intracellular signal transduction (GO:0035556)	adenylate cyclase 6	4.6.1.1	ko00230 Purine metabolism ko04114 Oocyte meiosis ko04261 Adrenergic signaling in cardiomyocytes ko04270 Vascular smooth muscle contraction ko04371 Apelin signaling pathway ko04540 Gap junction ko04912 GnRH signaling pathway ko04914 Progesterone-mediated oocyte maturation ko04916 Melanogenesis	Signal transduction histidine kinase involved in nitrogen fixation and metabolism regulation	T	Signal transduction mechanisms ;	IPR001054 [Adenylyl cyclase class-3/4/guanylyl cyclase] ; IPR009398[Adenylate cyclase, conserved domain] ; IPR032628[Adenylate cyclase, N-terminal]
XP_029691094.1	semaphorin-4G-like [Takifugu rubripes]	LOC101063126	14682.68359375	14827.525390625	20067.87890625	19167.9609375	0	0	0	0	Inf	0	Inf	up	1	Molecular Function:protein binding (GO:0005515)	semaphorin 4	--		--	--	--	IPR001627 [Sema domain]
XP_029692049.1	immunoglobulin lambda-1 light chain-like [Takifugu rubripes]	LOC115249829	38996.359375	22675.76171875	9243.30078125	1258.64709472656	77852.3984375	92359.640625	101044.1328125	45975.58203125	0.227512120337915	0.00580223851963898	-2.13598469029854	down	--	--	--	--	--	--	--	--	IPR003597 [Immunoglobulin C1-set] ; IPR013106[Immunoglobulin V-set domain]
XP_029692207.1	immunoglobulin lambda-1 light chain-like [Takifugu rubripes]	LOC101067525	70566.1953125	94382.140625	127640.4296875	130543.875	43769	39136.75	74986.2265625	71342.71875	1.84584903279223	0.0293787001317658	0.884284563520862	up	--	--	--	--	--	--	--	--	IPR003597 [Immunoglobulin C1-set] ; IPR013106[Immunoglobulin V-set domain]
XP_029692295.1	immunoglobulin lambda-1 light chain-like [Takifugu rubripes]	LOC115249891	63771.875	54980.2265625	29972.919921875	23649.505859375	144894.8125	101071.515625	251844.96875	183061.640625	0.253166953553283	0.00887837965894108	-1.98183899603061	down	--	--	--	--	--	--	--	--	IPR003597 [Immunoglobulin C1-set] ; IPR013106[Immunoglobulin V-set domain]
XP_029693422.1	peptidyl-glycine alpha-amidating monooxygenase [Takifugu rubripes]	pam	38198.99609375	0	0	38082.171875	0	0	59884.90625	57892.30859375	0.647673389712509	0.00230574866840192	-0.62666162410893	down	4	Molecular Function:monooxygenase activity (GO:0004497),Molecular Function:copper ion binding (GO:0005507),Molecular Function:protein binding (GO:0005515),Biological Process:oxidation-reduction process (GO:0055114)	peptidylglycine monooxygenase	1.14.17.3	--	DNA-binding beta-propeller fold protein YncE	R	General function prediction only ;	IPR000323 [Copper type II, ascorbate-dependent monooxygenase, N-terminal] ; IPR001258[NHL repeat] ; IPR024548[Copper type II ascorbate-dependent monooxygenase, C-terminal]
XP_029695143.1	rho guanine nucleotide exchange factor 2-like [Takifugu rubripes]	LOC101075812	6395.4580078125	0	0	15599.0576171875	17452.087890625	23109.017578125	23936.25	19665.90625	0.522663099690682	0.049992941025465	-0.936046787076945	down	3	Molecular Function:Rho guanyl-nucleotide exchange factor activity (GO:0005089),Biological Process:regulation of Rho protein signal transduction (GO:0035023),Biological Process:intracellular signal transduction (GO:0035556)	Rho guanine nucleotide exchange factor 2	--	ko04530 Tight junction	--	--	--	IPR000219 [Dbl homology (DH) domain] ; IPR002219[Protein kinase C-like, phorbol ester/diacylglycerol-binding domain]
XP_029695427.1	erythroid membrane-associated protein-like [Takifugu rubripes]	LOC105418351	344.302429199219	0	1539.66491699219	352.646789550781	3574.95849609375	2507.349609375	5274.04833984375	2286.38403320313	0.218588940080318	0.0282760864603034	-2.19370768790744	down	--	--	--	--	--	Peptidoglycan-binding (PGRP) domain of peptidoglycan hydrolases	M	Cell wall/membrane/envelope biogenesis ;	IPR013106 [Immunoglobulin V-set domain]
XP_029696995.1	carboxypeptidase A1 isoform X1 [Takifugu rubripes]	cpa1	209739.421875	426529.9375	648518.875	614131.4375	1240469.75	838073.75	940192.5	2253917.5	0.360144976694372	0.0471828041422066	-1.47335031318196	down	4	Molecular Function:carboxypeptidase activity (GO:0004180),Molecular Function:metallocarboxypeptidase activity (GO:0004181),Biological Process:proteolysis (GO:0006508),Molecular Function:zinc ion binding (GO:0008270)	carboxypeptidase A1	3.4.17.1		Murein tripeptide amidase MpaA	M	Cell wall/membrane/envelope biogenesis ;	IPR000834 [Peptidase M14, carboxypeptidase A] ; IPR003146[Carboxypeptidase, activation peptide]
XP_029697044.1	death-associated protein kinase 2 isoform X2 [Takifugu rubripes]	dapk2	59630.23046875	70285.296875	69886.6484375	51827.32421875	105232.34375	68572.6328125	95944.078125	128507.140625	0.631828212496616	0.0318185390751588	-0.662395736909527	down	3	Molecular Function:protein kinase activity (GO:0004672),Molecular Function:ATP binding (GO:0005524),Biological Process:protein phosphorylation (GO:0006468)	death-associated protein kinase	2.7.11.1	ko04140 Autophagy - animal	Extracellular (periplasmic) sensor domain CHASE2 (specificity unknown)	T	Signal transduction mechanisms ;	IPR000719 [Protein kinase domain]
XP_029698609.1	succinate--hydroxymethylglutarate CoA-transferase isoform X2 [Takifugu rubripes]	sugct	31109.994140625	38375.66796875	42775.0625	27825.16796875	24100.50390625	24754.796875	18693.591796875	23922.697265625	1.53146887265671	0.0162644664594712	0.614916044233529	up	1	Molecular Function:catalytic activity (GO:0003824)	succinate---hydroxymethylglutarate CoA-transferase	2.8.3.13	--	Crotonobetainyl-CoA:carnitine CoA-transferase CaiB and related acyl-CoA transferases	I	Lipid transport and metabolism ;	IPR003673 [CoA-transferase family III]
XP_029702925.1	catenin delta-1 isoform X3 [Takifugu rubripes]	LOC101063449	31108.673828125	47217.484375	31784.37109375	31835.935546875	41593.81640625	64335.5390625	61548.6171875	56475.8671875	0.633820187869002	0.0185449884529556	-0.657854483014076	down	1	Molecular Function:protein binding (GO:0005515)	catenin (cadherin-associated protein), delta 1	--	ko04520 Adherens junction	--	--	--	IPR000225 [Armadillo]
XP_029704076.1	15-hydroxyprostaglandin dehydrogenase [NAD(+)]-like [Takifugu rubripes]	LOC105417439	96770.390625	88308.015625	104504.2265625	72603.53125	227504.65625	112799.421875	126407.890625	173559.0625	0.565676325157808	0.0413074922868766	-0.821951302714511	down	--	--	15-hydroxyprostaglandin dehydrogenase (NAD)	1.1.1.141		NAD(P)-dependent dehydrogenase, short-chain alcohol dehydrogenase family	IQR	Lipid transport and metabolism ; Secondary metabolites biosynthesis, transport and catabolism ; General function prediction only ;	IPR002347 [Short-chain dehydrogenase/reductase SDR]
