# Supplementary material for: Comparative Metabolomics and Proteomics Reveal Vibrio parahaemolyticus Targets Hypoxia-Related Signaling Pathways of Takifugu obscurus
Source: Front Immunol. 2022 Jan 13;12:825358. doi: 10.3389/fimmu.2021.825358 (PMC8793131; doi:10.3389/fimmu.2021.825358)
Supplement: Supplementary file 12 [file Table_11.xls]

Protein	Description	Gene	NI12_1	NI12_2	NI12_4	NI12_5	NC12_2	NC12_3	NC12_5	NC12_6	NI.vs.NC FC	NI.vs.NC Pvalue	NI.vs.NC log2FC	NI.vs.NC UP.DOWN	GO_NUM	GO_Description	KEGG_Description	KEGG_EC	KEGG_ko	COG_Function_Description	COG_Function_Class	COG_Class_Description	IPR_Term
NP_001028811.1	retinal dehydrogenase 2 [Takifugu rubripes]	aldh1a2	594559.75	356717.40625	503520.71875	590190	259369.453125	261219.3125	437174.34375	373311.875	1.53634310538877	0.0452480561879862	0.619500443380669	up	3	Biological Process:metabolic process (GO:0008152),Molecular Function:oxidoreductase activity (GO:0016491),Biological Process:oxidation-reduction process (GO:0055114)	retinal dehydrogenase	1.2.1.36	ko00830 Retinol metabolism ko01100 Metabolic pathways	Acyl-CoA reductase or other NAD-dependent aldehyde dehydrogenase	C	Energy production and conversion ;	IPR015590 [Aldehyde dehydrogenase domain]
NP_001177294.1	CD276 antigen precursor [Takifugu rubripes]	cd276	0	36925.43359375	26774.525390625	15166.759765625	83228.7109375	79229.859375	47242.59375	0	0.376090991686123	0.0284931134233206	-1.41084634422678	down	--	--	immune costimulatory protein B7-H3	--	ko04514 Cell adhesion molecules (CAMs)	--	--	--	IPR013106 [Immunoglobulin V-set domain] ; IPR013162[CD80-like, immunoglobulin C2-set]
NP_001292538.1	interleukin-6 receptor subunit beta precursor [Takifugu rubripes]	il6st	36075.234375	31190.1015625	23765.9765625	32807.66015625	12413.30859375	17592.91796875	0	0	2.06355458255149	0.0193566098475495	1.04513159920509	up	1	Molecular Function:protein binding (GO:0005515)	interleukin 6 signal transducer	--	ko04060 Cytokine-cytokine receptor interaction	--	--	--	IPR003961 [Fibronectin type III] ; IPR010457[Immunoglobulin C2-set-like, ligand-binding]
XP_003961099.2	microfibril-associated glycoprotein 4-like [Takifugu rubripes]	LOC101073428	290510.15625	136203.578125	283316.8125	199113.515625	113783.859375	134241.03125	85946.3125	117105.171875	2.01549917683009	0.0238522756471742	1.01113719396379	up	--	--	--	--	--	--	--	--	IPR002181 [Fibrinogen, alpha/beta/gamma chain, C-terminal globular domain]
XP_003961630.1	retinol-binding protein 4 [Takifugu rubripes]	rbp4	4409221	3887219.25	4943608	8172825	1818681	2506560	2776390.75	1833230.125	2.3965533602611	0.0440664817326644	1.26096106252188	up	--	--	retinol-binding protein 4	--	--	--	--	--	IPR000566 [Lipocalin/cytosolic fatty-acid binding domain]
XP_003961682.1	MOB-like protein phocein [Takifugu rubripes]	LOC101078365	91078.5234375	171807.078125	123734.28125	333150.0625	1497162.375	2829791.5	4136507.75	3086541	0.06231773001978	0.0149967558457727	-4.00421350690228	down	--	--	--	--	--	--	--	--	IPR005301 [MOB kinase activator family]
XP_003962072.2	dehydrogenase/reductase SDR family member on chromosome X-like isoform X1 [Takifugu rubripes]	LOC101072900	0	27471.056640625	0	28613.36328125	12066.615234375	0	12971.5166015625	11437.3291015625	2.30638976782122	0.000199948509168145	1.20563634151781	up	--	--	dehydrogenase/reductase SDR family member X	1.1.-.-	--	NAD(P)-dependent dehydrogenase, short-chain alcohol dehydrogenase family	IQR	Lipid transport and metabolism ; Secondary metabolites biosynthesis, transport and catabolism ; General function prediction only ;	IPR002347 [Short-chain dehydrogenase/reductase SDR]
XP_003962432.1	fibronectin type III domain-containing protein 3B isoform X1 [Takifugu rubripes]	fndc3b	62823.921875	65845.609375	79479.9296875	105605.625	29794.89453125	54531.5859375	62792.34375	47363.828125	1.61328057878877	0.0477379042984985	0.689997371181071	up	1	Molecular Function:protein binding (GO:0005515)	--	--	--	Phage-related protein, tail component	X	Mobilome: prophages, transposons;	IPR003961 [Fibronectin type III]
XP_003962576.1	tyrosine-protein kinase fyna [Takifugu rubripes]	LOC101063191	140368.734375	69261.484375	104240.6484375	59866.8515625	14995.892578125	35099.6171875	48021.2109375	20788.40234375	3.14315909334423	0.0180882609538821	1.65221529707141	up	3	Molecular Function:protein kinase activity (GO:0004672),Molecular Function:protein binding (GO:0005515),Biological Process:protein phosphorylation (GO:0006468)	tyrosine-protein kinase Fyn	2.7.10.2	ko04510 Focal adhesion ko04520 Adherens junction	Serine/threonine protein kinase	T	Signal transduction mechanisms ;	IPR000980 [SH2 domain] ; IPR001245[Serine-threonine/tyrosine-protein kinase catalytic domain] ; IPR001452[SH3 domain]
XP_003962650.1	thrombospondin-1 [Takifugu rubripes]	thbs1	44490.05859375	27387.97265625	40594.34375	38406.859375	18094.462890625	10993.5703125	27838.158203125	0	1.98782709655904	0.0255035741322663	0.991192275116949	up	4	Molecular Function:calcium ion binding (GO:0005509),Molecular Function:protein binding (GO:0005515),Cellular Component:extracellular region (GO:0005576),Biological Process:cell adhesion (GO:0007155)	thrombospondin 1	--	ko04115 p53 signaling pathway ko04145 Phagosome ko04350 TGF-beta signaling pathway ko04510 Focal adhesion ko04512 ECM-receptor interaction	Alpha-tubulin suppressor and related RCC1 domain-containing proteins	DZ	Cell cycle control, cell division, chromosome partitioning ; Cytoskeleton ;	IPR000884 [Thrombospondin type-1 (TSP1) repeat] ; IPR001007[VWFC domain] ; IPR003367[Thrombospondin, type 3-like repeat] ; IPR008859[Thrombospondin, C-terminal] ; IPR024731[EGF domain]
XP_003963052.2	selenoprotein K isoform X1 [Takifugu rubripes]	selenok	41772.9765625	44905.2578125	51260.49609375	64632.12109375	17022.001953125	20081.818359375	29245.935546875	26116.71484375	2.19074925237364	0.00311326417755762	1.1314243665468	up	--	--	--	--	--	--	--	--	IPR024491 [Selenoprotein SelK/SelG]
XP_003963498.1	transcription initiation factor TFIID subunit 11 [Takifugu rubripes]	taf11	8557.896484375	4987.1396484375	7119.1884765625	10225.9541015625	3128.6298828125	3946.13427734375	5506.09033203125	4286.9765625	1.831307096377	0.0279285860945242	0.872873740490969	up	2	Cellular Component:nucleus (GO:0005634),Biological Process:transcription initiation from RNA polymerase II promoter (GO:0006367)	transcription initiation factor TFIID subunit 11	--	ko03022 Basal transcription factors	--	--	--	IPR006809 [TAFII28-like protein]
XP_003963516.1	CD63 antigen [Takifugu rubripes]	cd63	157020.5	116953.109375	148578.75	227938.59375	106077.5	47437.28515625	61355.3984375	0	2.27052542462639	0.03391346273992	1.18302619169598	up	1	Cellular Component:integral component of membrane (GO:0016021)	CD63 antigen	--	ko04142 Lysosome	--	--	--	IPR018499 [Tetraspanin/Peripherin]
XP_003963731.1	sphingosine-1-phosphate lyase 1 isoform X1 [Takifugu rubripes]	sgpl1	34658.94921875	51481.703125	46032.9375	34601.2890625	19286.669921875	21307.53125	35663.8046875	21555.861328125	1.70502285311507	0.0227040669541873	0.769791076407704	up	3	Molecular Function:carboxy-lyase activity (GO:0016831),Biological Process:carboxylic acid metabolic process (GO:0019752),Molecular Function:pyridoxal phosphate binding (GO:0030170)	sphinganine-1-phosphate aldolase	4.1.2.27	ko00600 Sphingolipid metabolism ko01100 Metabolic pathways	Glutamate or tyrosine decarboxylase or a related PLP-dependent protein	E	Amino acid transport and metabolism ;	IPR002129 [Pyridoxal phosphate-dependent decarboxylase]
XP_003963736.2	nucleolysin TIAR [Takifugu rubripes]	tial1	54771.7421875	40945.03515625	51577.0390625	61980.5234375	27720.501953125	35850.4921875	25545.94140625	32016.78515625	1.72763074252991	0.00426108951814889	0.788794894093797	up	1	Molecular Function:nucleic acid binding (GO:0003676)	nucleolysin TIA-1/TIAR	--	--	RNA recognition motif (RRM) domain	J	Translation, ribosomal structure and biogenesis ;	IPR000504 [RNA recognition motif domain]
XP_003964091.1	dnaJ homolog subfamily B member 12-like isoform X2 [Takifugu rubripes]	LOC101079430	38079.4921875	21040.802734375	43413.9296875	53517.6328125	11857.2080078125	22091.08984375	26317.849609375	19401.935546875	1.95877510202639	0.0425593461200133	0.969951763191509	up	--	--	DnaJ homolog subfamily B member 12	--	ko04141 Protein processing in endoplasmic reticulum	DnaJ-class molecular chaperone with C-terminal Zn finger domain	O	Posttranslational modification, protein turnover, chaperones ;	IPR001623 [DnaJ domain] ; IPR015399[Domain of unknown function DUF1977, DnaJ-like]
XP_003964363.2	mitochondrial import inner membrane translocase subunit Tim29 [Takifugu rubripes]	timm29	0	5589.1640625	6330.5712890625	0	16370.625	16593.86328125	11466.2734375	10467.587890625	0.434247493280817	0.0326064312817795	-1.20341057396959	down	1	Cellular Component:mitochondrial inner membrane protein insertion complex (GO:0042721)	--	--	--	--	--	--	IPR019322 [Mitochondrial import inner membrane translocase subunit Tim29]
XP_003964827.2	ubiquitin domain-containing protein UBFD1 [Takifugu rubripes]	ubfd1	116939.03125	77488.578125	119529.375	72973.1328125	46274.60546875	58489.2890625	64354.734375	71439	1.60847161217362	0.0355480211804861	0.685690474170483	up	1	Molecular Function:protein binding (GO:0005515)	--	--	--	--	--	--	IPR000626 [Ubiquitin domain]
XP_003965068.1	THO complex subunit 6 homolog [Takifugu rubripes]	thoc6	142296.703125	84209.9375	73222.828125	84958.640625	40496.3046875	53020.3359375	58744.875	32470.474609375	2.08241197903479	0.02423217501717	1.05825551595396	up	1	Molecular Function:protein binding (GO:0005515)	THO complex subunit 6	--	ko03013 RNA transport	WD40 repeat	R	General function prediction only ;	IPR001680 [WD40 repeat]
XP_003965317.1	complement component C9 [Takifugu rubripes]	c9	1360529.5	847730.6875	1100001.25	1337570.875	493338.375	775092.0625	533357.875	524517.625	1.99708569608549	0.00539494880140276	0.997896240976646	up	1	Molecular Function:protein binding (GO:0005515)	complement component 9	--		--	--	--	IPR002172 [Low-density lipoprotein (LDL) receptor class A repeat] ; IPR020864[Membrane attack complex component/perforin (MACPF) domain]
XP_003965669.1	ubiquitin-fold modifier-conjugating enzyme 1 [Takifugu rubripes]	ufc1	15711.83984375	1449.92272949219	0	11779.30859375	31603.5859375	53775.36328125	30980.345703125	23364.759765625	0.276173597850615	0.0314055283070828	-1.85635269010182	down	--	--	ufm1-conjugating enzyme 1	--	--	--	--	--	IPR014806 [Ubiquitin-fold modifier-conjugating enzyme 1]
XP_003966085.1	syndecan-2-like isoform X2 [Takifugu rubripes]	LOC101063580	138199.8125	125416.296875	143790.875	150549.046875	41543.16796875	78768.234375	103653.796875	104824.5625	1.69699940878111	0.0108718704588738	0.76298606225906	up	--	--	syndecan 2	--	ko04514 Cell adhesion molecules (CAMs)	--	--	--	IPR027789 [Syndecan/Neurexin domain]
XP_003966133.2	peroxisomal carnitine O-octanoyltransferase [Takifugu rubripes]	crot	96021.015625	86946.8828125	108070.7578125	94653.2890625	63817.359375	47945.65625	17127.236328125	71878.5	1.9210755735661	0.0114170811034129	0.941914274580973	up	--	--	carnitine O-octanoyltransferase	2.3.1.137	ko04146 Peroxisome	--	--	--	IPR000542 [Acyltransferase ChoActase/COT/CPT]
XP_003966149.1	MAGUK p55 subfamily member 6 isoform X2 [Takifugu rubripes]	mpp6	13553.865234375	11262.751953125	8690.853515625	0	6099.94189453125	9341.8037109375	5123.90966796875	4983.05224609375	1.74868445184605	0.0360374206524023	0.806269980038215	up	1	Molecular Function:protein binding (GO:0005515)	--	--	--	Guanylate kinase	F	Nucleotide transport and metabolism ;	IPR001478 [PDZ domain] ; IPR008145[Guanylate kinase/L-type calcium channel beta subunit] ; IPR011511[Variant SH3 domain] ; IPR014775[L27 domain, C-terminal]
XP_003966280.2	SHC-transforming protein 1 isoform X4 [Takifugu rubripes]	shc1	189981.078125	95506.125	125340.875	105895.109375	43208.78515625	75666.40625	79001.0625	88857.21875	1.80210277758353	0.0492101617634024	0.849681293327775	up	1	Molecular Function:protein binding (GO:0005515)	SHC-transforming protein 1	--	ko04012 ErbB signaling pathway ko04510 Focal adhesion ko04910 Insulin signaling pathway	--	--	--	IPR000980 [SH2 domain] ; IPR006020[PTB/PI domain]
XP_003966442.1	calponin-1-like isoform X1 [Takifugu rubripes]	LOC101073139	21199.640625	21998.474609375	41398.76953125	17366.544921875	29845.916015625	62662.25390625	51304.90234375	83053.4765625	0.449442327280907	0.0447639715368534	-1.15379209479615	down	1	Molecular Function:protein binding (GO:0005515)	--	--	--	--	--	--	IPR000557 [Calponin repeat] ; IPR001715[Calponin homology domain]
XP_003966527.1	lysosomal acid phosphatase [Takifugu rubripes]	acp2	271392.59375	158412.25	263675.21875	176688.078125	99072.25	147580.328125	88106.2421875	173103.109375	1.71339509768026	0.0429730827989198	0.776857865805546	up	1	Molecular Function:acid phosphatase activity (GO:0003993)	lysosomal acid phosphatase	3.1.3.2	ko00740 Riboflavin metabolism ko01100 Metabolic pathways ko04142 Lysosome	--	--	--	IPR000560 [Histidine phosphatase superfamily, clade-2]
XP_003967017.2	protein transport protein Sec24D [Takifugu rubripes]	sec24d	78232.0859375	73751.109375	92611.28125	118930.9375	43635.8125	61846.25390625	61832.6640625	62795.6953125	1.57978680378471	0.0245692828741017	0.659729876202534	up	4	Biological Process:intracellular protein transport (GO:0006886),Biological Process:ER to Golgi vesicle-mediated transport (GO:0006888),Molecular Function:zinc ion binding (GO:0008270),Cellular Component:COPII vesicle coat (GO:0030127)	protein transport protein SEC24	--	ko04141 Protein processing in endoplasmic reticulum	--	--	--	IPR006895 [Zinc finger, Sec23/Sec24-type] ; IPR006896[Sec23/Sec24, trunk domain] ; IPR006900[Sec23/Sec24, helical domain] ; IPR007123[Gelsolin-like domain] ; IPR012990[Sec23/Sec24 beta-sandwich]
XP_003967167.2	homocysteine-responsive endoplasmic reticulum-resident ubiquitin-like domain member 1 protein [Takifugu rubripes]	LOC101077032	0	38921.0859375	0	51319.1875	11003.1279296875	17772.404296875	0	12305.146484375	3.29498962538345	0.00979102256954377	1.72027392276553	up	1	Molecular Function:protein binding (GO:0005515)	homocysteine-responsive endoplasmic reticulum-resident ubiquitin-like domain member 1 protein	--	ko04141 Protein processing in endoplasmic reticulum	--	--	--	IPR000626 [Ubiquitin domain]
XP_003967411.2	ubiquitin-conjugating enzyme E2 variant 3-like [Takifugu rubripes]	LOC101078992	0	0	29332.390625	25964.10546875	11860.6220703125	11024.443359375	10241.6826171875	0	2.50386014417282	0.00126897561264425	1.32415398122291	up	4	Biological Process:cellular protein modification process (GO:0006464),Biological Process:protein transport (GO:0015031),Molecular Function:oxidoreductase activity (GO:0016491),Biological Process:oxidation-reduction process (GO:0055114)	--	--	--	Malate/lactate dehydrogenase	C	Energy production and conversion ;	IPR001236 [Lactate/malate dehydrogenase, N-terminal] ; IPR008883[Ubiquitin E2 variant, N-terminal] ; IPR022383[Lactate/malate dehydrogenase, C-terminal]
XP_003967506.1	mortality factor 4-like protein 1 isoform X2 [Takifugu rubripes]	LOC101065432	18307.9765625	15216.4306640625	21077.580078125	22440.791015625	8959.26171875	9645.2109375	17864.9921875	14172.1142578125	1.52133443875836	0.0457747081903848	0.605337339190245	up	--	--	mortality factor 4-like protein 1	--	--	--	--	--	IPR025995 [RNA binding activity-knot of a chromodomain] ; IPR026541[MRG domain]
XP_003967579.2	dihydrofolate reductase-like [Takifugu rubripes]	LOC101062022	20436.0390625	22979.88671875	31620.380859375	0	15855.6982421875	12479.2060546875	0	13852.2666015625	1.77865225476412	0.0359660424503132	0.830784476109865	up	4	Molecular Function:dihydrofolate reductase activity (GO:0004146),Biological Process:glycine biosynthetic process (GO:0006545),Biological Process:nucleotide biosynthetic process (GO:0009165),Biological Process:oxidation-reduction process (GO:0055114)	dihydrofolate reductase	1.5.1.3	ko00670 One carbon pool by folate ko00790 Folate biosynthesis ko01100 Metabolic pathways	Dihydrofolate reductase	H	Coenzyme transport and metabolism ;	IPR001796 [Dihydrofolate reductase domain]
XP_003967662.1	tyrosine--tRNA ligase, mitochondrial [Takifugu rubripes]	yars2	0	10469.5126953125	12181.6513671875	0	18124.015625	18761.2578125	0	0	0.614097767253403	0.0160763717152461	-0.703459737169317	down	4	Molecular Function:nucleotide binding (GO:0000166),Molecular Function:aminoacyl-tRNA ligase activity (GO:0004812),Molecular Function:ATP binding (GO:0005524),Biological Process:tRNA aminoacylation for protein translation (GO:0006418)	tyrosyl-tRNA synthetase	6.1.1.1	ko00970 Aminoacyl-tRNA biosynthesis	Tyrosyl-tRNA synthetase	J	Translation, ribosomal structure and biogenesis ;	IPR002305 [Aminoacyl-tRNA synthetase, class Ic]
XP_003968137.1	LOW QUALITY PROTEIN: mitochondrial enolase superfamily member 1 [Takifugu rubripes]	enosf1	64064.890625	59328.96484375	61515.875	71235.5859375	46838.59375	29955.166015625	54255.734375	37625.53125	1.51857286408025	0.0100302991476037	0.602716133480839	up	--	--	L-fuconate dehydratase	4.2.1.68	ko00051 Fructose and mannose metabolism	L-alanine-DL-glutamate epimerase or related enzyme of enolase superfamily	MR	Cell wall/membrane/envelope biogenesis ; General function prediction only ;	IPR013341 [Mandelate racemase/muconate lactonizing enzyme, N-terminal domain] ; IPR029065[Enolase C-terminal domain-like]
XP_003968271.2	NADPH--cytochrome P450 reductase isoform X1 [Takifugu rubripes]	LOC101077941	303790.8125	254314.421875	365305.46875	412970.9375	231615.15625	273753.28125	183940.765625	188019.234375	1.52323985351837	0.030213194495326	0.607143130424164	up	3	Molecular Function:FMN binding (GO:0010181),Molecular Function:oxidoreductase activity (GO:0016491),Biological Process:oxidation-reduction process (GO:0055114)	NADPH-ferrihemoprotein reductase	1.6.2.4	--	Sulfite reductase, alpha subunit (flavoprotein)	P	Inorganic ion transport and metabolism ;	IPR001433 [Oxidoreductase FAD/NAD(P)-binding] ; IPR003097[FAD-binding, type 1] ; IPR008254[Flavodoxin/nitric oxide synthase]
XP_003968656.1	claudin-3 [Takifugu rubripes]	cldn3a	0	13311.3115234375	0	15654.5458984375	24438.8203125	0	28590.86328125	0	0.546219691668854	0.0370833999101317	-0.872446769504575	down	1	Cellular Component:integral component of membrane (GO:0016021)	claudin	--	ko04514 Cell adhesion molecules (CAMs) ko04530 Tight junction	--	--	--	IPR004031 [PMP-22/EMP/MP20/Claudin superfamily]
XP_003969007.2	digestive cysteine proteinase 1-like [Takifugu rubripes]	LOC101063660	822365.6875	475691.40625	1005969.4375	541515.5	336387.59375	423652.78125	220098.296875	490968.90625	1.93428548228729	0.0458030789124779	0.951800738705667	up	2	Biological Process:proteolysis (GO:0006508),Molecular Function:cysteine-type peptidase activity (GO:0008234)	--	--	--	Cysteine protease, C1A family	O	Posttranslational modification, protein turnover, chaperones ;	IPR000668 [Peptidase C1A, papain C-terminal] ; IPR013201[Cathepsin propeptide inhibitor domain (I29)]
XP_003969057.1	tRNA (cytosine(34)-C(5))-methyltransferase [Takifugu rubripes]	nsun2	53055.59765625	29217.1875	37052.4375	55025.7890625	19430.267578125	18789.880859375	31953.17578125	28259.318359375	1.77127228480501	0.036080309606319	0.824786004152708	up	1	Molecular Function:methyltransferase activity (GO:0008168)	tRNA (cytosine34-C5)-methyltransferase	2.1.1.203	--	Ribosome biogenesis protein, NOL1/NOP2/fmu family	J	Translation, ribosomal structure and biogenesis ;	IPR001678 [SAM-dependent methyltransferase RsmB/NOP2-type]
XP_003969370.1	lysosomal thioesterase PPT2-A-like [Takifugu rubripes]	LOC101072178	26918.888671875	0	22121.39453125	27858.078125	0	14111.8037109375	0	15531.6494140625	1.72940628753925	0.0193897375873163	0.790276839576482	up	1	Molecular Function:palmitoyl hydrolase activity (GO:0098599)	palmitoyl-protein thioesterase	3.1.2.22	ko00062 Fatty acid elongation ko01100 Metabolic pathways ko01212 Fatty acid metabolism ko04142 Lysosome	--	--	--	IPR002472 [Palmitoyl protein thioesterase]
XP_003969976.3	haptoglobin-like [Takifugu rubripes]	LOC101064923	1044396.125	552417.625	1258282.25	708136.875	205149.21875	265652.625	156352.953125	332589.75	3.71268884684175	0.0235207751374193	1.89246441082192	up	2	Molecular Function:serine-type endopeptidase activity (GO:0004252),Biological Process:proteolysis (GO:0006508)	haptoglobin	--	--	Secreted trypsin-like serine protease	O	Posttranslational modification, protein turnover, chaperones ;	IPR001254 [Serine proteases, trypsin domain]
XP_003970592.1	26S proteasome non-ATPase regulatory subunit 10 [Takifugu rubripes]	psmd10	327454.5	343950.78125	182773.703125	229246.359375	87418.9609375	182061.421875	59839.13671875	211891.515625	2.00185375643202	0.0438573830989898	1.00133658327643	up	1	Molecular Function:protein binding (GO:0005515)	26S proteasome non-ATPase regulatory subunit 10	--	--	Chromosome segregation ATPase	D	Cell cycle control, cell division, chromosome partitioning ;	IPR002110 [Ankyrin repeat] ; IPR020683[Ankyrin repeat-containing domain]
XP_003971689.2	WD repeat-containing protein 26 [Takifugu rubripes]	LOC101071905	30990.22265625	24428.693359375	42447.41015625	36388.92578125	16829.0703125	25885.201171875	24731.24609375	15924.537109375	1.61035341114217	0.0335346225312866	0.687377339613314	up	1	Molecular Function:protein binding (GO:0005515)				WD40 repeat	R	General function prediction only ;	IPR001680 [WD40 repeat]
XP_003971710.1	L-threonine 3-dehydrogenase, mitochondrial-like [Takifugu rubripes]	LOC101076975	45265.0390625	34971.99609375	44967.19140625	27103.150390625	18397.71484375	25510.724609375	23980.033203125	14579.986328125	1.84685610509567	0.0134927388147412	0.885071465371813	up	2	Molecular Function:catalytic activity (GO:0003824),Molecular Function:coenzyme binding (GO:0050662)	threonine 3-dehydrogenase	1.1.1.103	ko00260 Glycine, serine and threonine metabolism	Nucleoside-diphosphate-sugar epimerase	M	Cell wall/membrane/envelope biogenesis ;	IPR001509 [NAD-dependent epimerase/dehydratase]
XP_003971912.2	leucine-rich alpha-2-glycoprotein-like [Takifugu rubripes]	LOC101067487	480107.84375	308105.46875	576125.625	379183.875	195129.875	300293.5625	241908.28125	250879.578125	1.76432187935263	0.0232263484152664	0.819113787303325	up	1	Molecular Function:protein binding (GO:0005515)	--	--	--	Heme-binding NEAT domain	P	Inorganic ion transport and metabolism ;	IPR001611 [Leucine-rich repeat]
XP_003971932.1	forkhead box protein O3 [Takifugu rubripes]	foxo3	46772.921875	47129.5859375	43680.7734375	66046.46875	22485.041015625	14237.6064453125	0	16863.08203125	2.85005567615285	0.00351339104665147	1.51099010275985	up	1	Molecular Function:sequence-specific DNA binding (GO:0043565)	forkhead box protein O3	--	ko04068 FoxO signaling pathway ko04137 Mitophagy - animal ko04218 Cellular senescence	--	--	--	IPR001766 [Fork head domain] ; IPR032067[FOXO protein, transactivation domain] ; IPR032068[FOXO protein, KIX-binding domain]
XP_003972070.1	very-long-chain enoyl-CoA reductase isoform X1 [Takifugu rubripes]	tecr	1937046.25	2502765.5	1738690.375	3675339.5	804323.9375	545309.75	940751.125	1702167.625	2.46805565593777	0.0265016864703024	1.30337492837715	up	3	Cellular Component:cytoplasm (GO:0005737),Biological Process:lipid metabolic process (GO:0006629),Cellular Component:integral component of membrane (GO:0016021)	very-long-chain enoyl-CoA reductase	1.3.1.93	ko00062 Fatty acid elongation ko01040 Biosynthesis of unsaturated fatty acids ko01212 Fatty acid metabolism	--	--	--	IPR001104 [3-oxo-5-alpha-steroid 4-dehydrogenase, C-terminal]
XP_003972528.2	acid ceramidase [Takifugu rubripes]	asah1	113772.875	103351.75	168617.359375	150991.015625	67159.875	70001.9296875	99121.921875	70831.984375	1.74765725387858	0.0152820208505456	0.80542227487605	up	--	--	acid ceramidase	3.5.1.23	ko00600 Sphingolipid metabolism ko01100 Metabolic pathways ko04142 Lysosome	Predicted choloylglycine hydrolase	R	General function prediction only ;	IPR029130 [Acid ceramidase, N-terminal] ; IPR029132[Choloylglycine hydrolase/NAAA C-terminal]
XP_003972629.2	stimulated by retinoic acid gene 6 protein-like isoform X1 [Takifugu rubripes]	LOC101069228	0	2802.95751953125	4778.35205078125	0	25053.3125	26328.6875	0	0	0.147547965636069	0.00286941800962797	-2.76074406559144	down	--	--	--	--	--	--	--	--	--
XP_003972740.1	single-stranded DNA-binding protein, mitochondrial [Takifugu rubripes]	ssbp1	349075.46875	183426.203125	306287.375	216303.21875	146420.84375	156020.78125	196781.25	117156.8046875	1.71175705558614	0.0396295445919076	0.775477958998268	up	1	Molecular Function:single-stranded DNA binding (GO:0003697)	single-strand DNA-binding protein	--	ko03030 DNA replication ko03430 Mismatch repair ko03440 Homologous recombination	Single-stranded DNA-binding protein	L	Replication, recombination and repair ;	IPR000424 [Primosome PriB/single-strand DNA-binding]
XP_003972751.2	methionine aminopeptidase 2 [Takifugu rubripes]	metap2	44465.40625	30307.3125	31875.333984375	0	13863.859375	26620.54296875	13534.251953125	19450.501953125	1.93547075948396	0.0216494406716053	0.952684511987682	up	--	--	methionyl aminopeptidase	3.4.11.18	--	Methionine aminopeptidase	J	Translation, ribosomal structure and biogenesis ;	IPR000994 [Peptidase M24]
XP_003972921.2	MICOS complex subunit MIC19 isoform X3 [Takifugu rubripes]	chchd3	129030.4140625	68718.5546875	94319.1640625	84098.984375	53533	79743.8125	49066.6328125	45963.2890625	1.64763916499123	0.0481798260199675	0.720400325120138	up	--	--	coiled-coil-helix-coiled-coil-helix domain-containing protein 3, mitochondrial	--	--	--	--	--	IPR007964 [Protein of unknown function DUF737]
XP_003973236.2	protein mono-ADP-ribosyltransferase PARP3 [Takifugu rubripes]	parp3	156645.9375	60485.72265625	124325.765625	101492.9609375	43877.171875	60841.51171875	67043.2734375	64000.52734375	1.878799283495	0.0476529637710914	0.90981094851757	up	2	Molecular Function:NAD+ ADP-ribosyltransferase activity (GO:0003950),Biological Process:protein ADP-ribosylation (GO:0006471)	poly [ADP-ribose] polymerase	2.4.2.30	ko03410 Base excision repair ko04210 Apoptosis ko04217 Necroptosis	WGR domain, predicted DNA-binding domain in MolR	K	Transcription ;	IPR004102 [Poly(ADP-ribose) polymerase, regulatory domain] ; IPR008893[WGR domain] ; IPR012317[Poly(ADP-ribose) polymerase, catalytic domain]
XP_003973726.1	ADP-ribosylation factor-like protein 8B [Takifugu rubripes]	LOC101071295	104831.453125	60060.15234375	109168.703125	80795.46875	52176.046875	38859.54296875	58218.40234375	54620.640625	1.74055875637115	0.0210429633582723	0.799550516212993	up	1	Molecular Function:GTP binding (GO:0005525)	ADP-ribosylation factor-like protein 8	--	--	GTPase SAR1 family domain	R	General function prediction only ;	IPR006689 [Small GTPase superfamily, ARF/SAR type]
XP_003973819.2	integrin alpha-5-like [Takifugu rubripes]	LOC101073028	0	0	0	0	5587.53369140625	14194.1787109375	10556.9248046875	14059.49609375	-Inf	0	-Inf	down	--	--	integrin alpha 5	--	ko04145 Phagosome ko04510 Focal adhesion ko04512 ECM-receptor interaction ko04810 Regulation of actin cytoskeleton	Cytolysin, a secreted calcineurin-like phosphatase	U	Intracellular trafficking, secretion, and vesicular transport ;	IPR013517 [FG-GAP repeat] ; IPR013649[Integrin alpha-2]
XP_003973908.1	phospholipid phosphatase 3 isoform X2 [Takifugu rubripes]	plpp3	27481.533203125	45117.546875	28684.21484375	52156.51953125	17998.6484375	17178.59375	24030.84765625	15319.4345703125	2.05883417783528	0.0215143284315916	1.04182763742597	up	--	--	phosphatidate phosphatase	3.1.3.4	ko00561 Glycerolipid metabolism ko00564 Glycerophospholipid metabolism ko00565 Ether lipid metabolism ko00600 Sphingolipid metabolism ko01100 Metabolic pathways	--	--	--	IPR000326 [Phosphatidic acid phosphatase type 2/haloperoxidase]
XP_003973911.1	inosine triphosphate pyrophosphatase [Takifugu rubripes]	itpa	64876.125	69839.1796875	67270.515625	42809.515625	26633.791015625	30927.3046875	42901.03125	41026.828125	1.73013742169721	0.012600932309778	0.790886633080063	up	1	Molecular Function:hydrolase activity (GO:0016787)	inosine triphosphate pyrophosphatase	3.6.1.-	ko00230 Purine metabolism ko00983 Drug metabolism - other enzymes ko01100 Metabolic pathways	Inosine/xanthosine triphosphate pyrophosphatase, all-alpha NTP-PPase family	F	Nucleotide transport and metabolism ;	IPR002637 [Ham1-like protein]
XP_003974076.2	importin-13-like [Takifugu rubripes]	LOC101076374	15645.349609375	38810.52734375	25746.421875	25085.08203125	14163.359375	6900.12158203125	12071.392578125	17783.263671875	2.06777754714947	0.0419352660176381	1.04808098793201	up	2	Biological Process:intracellular protein transport (GO:0006886),Molecular Function:Ran GTPase binding (GO:0008536)	--	--	--	--	--	--	IPR001494 [Importin-beta, N-terminal domain] ; IPR013598[Exportin-1/Importin-beta-like]
XP_003974276.1	transmembrane protein 47 [Takifugu rubripes]	tmem47	23593.1953125	33137.76953125	25737.0625	26079.841796875	2686.20434570313	24012.39453125	12642.693359375	10511.9013671875	2.17735036202315	0.0235835751888349	1.12257357329708	up	--	--	--	--	--	--	--	--	--
XP_003974294.2	di-N-acetylchitobiase [Takifugu rubripes]	ctbs	90100.8515625	111181.0546875	83827.609375	113715.015625	29968.509765625	43629.8828125	40258.37890625	25937.185546875	2.85294543283331	0.000279329426890302	1.51245215332214	up	1	Biological Process:carbohydrate metabolic process (GO:0005975)	Di-N-acetylchitobiase	3.2.1.-	--	Spore germination protein YaaH	D	Cell cycle control, cell division, chromosome partitioning ;	IPR001223 [Glycoside hydrolase family 18, catalytic domain]
XP_003974845.1	importin-11 [Takifugu rubripes]	ipo11	4925.85205078125	4973.75927734375	0	0	1560.81030273438	1187.34643554688	0	3173.05590820313	2.50783376290397	0.0392637841310622	1.32644171919949	up	2	Biological Process:intracellular protein transport (GO:0006886),Molecular Function:Ran GTPase binding (GO:0008536)	--	--	--	--	--	--	IPR001494 [Importin-beta, N-terminal domain]
XP_003974873.1	Golgi membrane protein 1 [Takifugu rubripes]	golm1	47467.25390625	23642.42578125	34419.484375	35690.31640625	11474.2841796875	26114.9140625	17790.525390625	16849.2734375	1.95516324740433	0.0237765223664194	0.967289071158261	up	--	--	--	--	--	--	--	--	--
XP_003975708.1	mitochondrial coenzyme A transporter SLC25A42-like [Takifugu rubripes]	LOC101063090	0	37239.8515625	0	37882.51953125	11651.18359375	5949.2841796875	1490.51953125	28978.087890625	3.12560084788466	0.0475220817575083	1.64413355199551	up	--	--	solute carrier family 25, member 42	--	--	--	--	--	IPR018108 [Mitochondrial substrate/solute carrier]
XP_003976298.2	inactive hydroxysteroid dehydrogenase-like protein 1 [Takifugu rubripes]	LOC101079106	0	0	0	0	12272.259765625	8551.25390625	19749.162109375	3553.22143554688	-Inf	0	-Inf	down	--	--	--	--	--	Short-chain dehydrogenase	R	General function prediction only ;	IPR002347 [Short-chain dehydrogenase/reductase SDR]
XP_003976323.1	aspartoacylase isoform X2 [Takifugu rubripes]	aspa	19359.62890625	21234.140625	20265.23046875	0	41357.828125	0	0	36574.671875	0.520612923577027	0.00228776884249113	-0.941716969566642	down	1	Biological Process:metabolic process (GO:0008152)	aspartoacylase	3.5.1.15	ko00250 Alanine, aspartate and glutamate metabolism ko00340 Histidine metabolism ko01100 Metabolic pathways	Succinylglutamate desuccinylase	E	Amino acid transport and metabolism ;	IPR007036 [Succinylglutamate desuccinylase/aspartoacylase]
XP_003976413.1	TOX high mobility group box family member 4 isoform X2 [Takifugu rubripes]	tox4	23586.3125	77002.8515625	75891.2734375	16603.580078125	0	158403.578125	120733.53125	79183.0078125	0.40414424487313	0.0472910995948112	-1.30705779146094	down	--	--	--	--	--	--	--	--	IPR009071 [High mobility group box domain]
XP_003976693.1	transcription elongation factor SPT5 isoform X6 [Takifugu rubripes]	supt5h	38865.8203125	28511.484375	44682.6953125	44500.828125	13872.408203125	20459.892578125	30188.458984375	17769.517578125	1.9025434495864	0.0112519512547926	0.927929401842905	up	--	--	transcription elongation factor SPT5	--	--	Transcription antitermination factor NusG	K	Transcription ;	IPR005100 [Transcription elongation factor Spt5, NGN domain] ; IPR005824[KOW] ; IPR022581[Spt5 transcription elongation factor, N-terminal]
XP_003977201.2	tetraspanin-8-like [Takifugu rubripes]	LOC101067360	247936.296875	140272.515625	233282.21875	294756.3125	91689.0546875	145640.9375	140326.84375	135453.203125	1.78567417122469	0.0270381943945999	0.836468858486984	up	1	Cellular Component:integral component of membrane (GO:0016021)	tetraspanin-8	--	--	--	--	--	IPR018499 [Tetraspanin/Peripherin]
XP_003977745.2	transmembrane protein 106B isoform X1 [Takifugu rubripes]	LOC101074539	54519.5234375	31246.54296875	57551.75	37894.01171875	18583.197265625	20810.0859375	28626.552734375	21167.205078125	2.03181791952547	0.0142408361732453	1.02277112141738	up	--	--	--	--	--	--	--	--	IPR009790 [Protein of unknown function DUF1356, TMEM106]
XP_003978615.2	prostaglandin reductase 1 [Takifugu rubripes]	ptgr1	165999.796875	310342.21875	160881.171875	0	70086.4296875	0	89541.15625	58129.85546875	2.92629810207584	0.0485355065478401	1.54907674434998	up	1	Biological Process:oxidation-reduction process (GO:0055114)	--	--	--	NADPH-dependent curcumin reductase CurA	QR	Secondary metabolites biosynthesis, transport and catabolism ; General function prediction only ;	IPR013149 [Alcohol dehydrogenase, C-terminal]
XP_003978669.2	TSC22 domain family protein 4 isoform X3 [Takifugu rubripes]	LOC101071928	42118.39453125	26488.115234375	26295.51953125	33834.53515625	15383.3798828125	27062.095703125	17296.958984375	20940.5625	1.59558480879107	0.0383507876387443	0.674085293023726	up	--	--	--	--	--	--	--	--	IPR000580 [TSC-22 / Dip / Bun]
XP_003978977.2	ragulator complex protein LAMTOR4 [Takifugu rubripes]	lamtor4	306676.5	167387.34375	345011.3125	299281.09375	126388.828125	152314.4375	187946.4375	141077.6875	1.84022683073386	0.0205219504119056	0.879883607263467	up	--	--	ragulator complex protein LAMTOR4	--	ko04150 mTOR signaling pathway	--	--	--	--
XP_003979332.2	probable low-specificity L-threonine aldolase 2 [Takifugu rubripes]	LOC101072218	34812.4609375	30627.916015625	39354.05859375	45803.33984375	27005.115234375	21536.490234375	24562.63671875	25559.828125	1.52636897011886	0.00936011208063879	0.610103747898228	up	2	Biological Process:cellular amino acid metabolic process (GO:0006520),Molecular Function:lyase activity (GO:0016829)	threonine aldolase	4.1.2.48	ko00260 Glycine, serine and threonine metabolism ko01100 Metabolic pathways ko01230 Biosynthesis of amino acids	Threonine aldolase	E	Amino acid transport and metabolism ;	IPR001597 [Aromatic amino acid beta-eliminating lyase/threonine aldolase]
XP_011600703.1	ERBB receptor feedback inhibitor 1-like isoform X1 [Takifugu rubripes]	LOC105416255	47066.234375	0	0	29449.423828125	0	1562.06286621094	10200.89453125	17467.013671875	3.92656862480073	0.048513805907171	1.97326911136184	up	--	--	--	--	--	--	--	--	IPR021619 [Mig-6 domain]
XP_011601797.2	peroxisomal N(1)-acetyl-spermine/spermidine oxidase-like [Takifugu rubripes]	LOC101066188	8746.751953125	0	8151.7158203125	0	3914.02734375	5901.33740234375	0	3624.91235351563	1.88595082320832	0.0249734243769541	0.915292057752957	up	2	Molecular Function:oxidoreductase activity (GO:0016491),Biological Process:oxidation-reduction process (GO:0055114)	N1-acetylpolyamine oxidase	1.5.3.13	ko04146 Peroxisome	Monoamine oxidase	E	Amino acid transport and metabolism ;	IPR002937 [Amine oxidase]
XP_011601959.1	putative oxidoreductase GLYR1 isoform X2 [Takifugu rubripes]	glyr1	23581.04296875	23579.029296875	15967.861328125	12320.1484375	35441.92578125	38321.08984375	27587.923828125	25894.068359375	0.592935497653671	0.0200711332139208	-0.75405292481523	down	3	Molecular Function:phosphogluconate dehydrogenase (decarboxylating) activity (GO:0004616),Molecular Function:NAD binding (GO:0051287),Biological Process:oxidation-reduction process (GO:0055114)	--	--	--	3-hydroxyisobutyrate dehydrogenase or related beta-hydroxyacid dehydrogenase	I	Lipid transport and metabolism ;	IPR000313 [PWWP domain] ; IPR006115[6-phosphogluconate dehydrogenase, NADP-binding] ; IPR029154[3-hydroxyisobutyrate dehydrogenase, NAD-binding domain]
XP_011602431.1	zinc finger CCCH domain-containing protein 7A isoform X1 [Takifugu rubripes]	zc3h7a	68599.03125	18552.626953125	30141.06640625	43733.5625	0	89913.0234375	193912.875	199877.34375	0.249677291361253	0.0136290018420294	-2.00186348359452	down	--	--	--	--	--	--	--	--	--
XP_011603945.2	protein FAM171A1 [Takifugu rubripes]	fam171a1	10861.728515625	14957.2568359375	0	20523.013671875	34583.09375	35375.83984375	39446.453125	17565.1953125	0.4866428982427	0.046442186345545	-1.0390645934476	down	--	--	--	--	--	--	--	--	IPR018890 [Uncharacterised protein family FAM171]
XP_011604535.1	FERM, ARHGEF and pleckstrin domain-containing protein 1-like isoform X1 [Takifugu rubripes]	LOC101074341	0	1762.9794921875	2807.15698242188	0	6253.09228515625	5484.029296875	0	4949.96044921875	0.410809073694028	0.0134658704202696	-1.28346004753309	down	2	Molecular Function:Rho guanyl-nucleotide exchange factor activity (GO:0005089),Biological Process:regulation of Rho protein signal transduction (GO:0035023)	FERM, RhoGEF and pleckstrin domain-containing protein 1	--	--	--	--	--	IPR000219 [Dbl homology (DH) domain] ; IPR001849[Pleckstrin homology domain] ; IPR014847[FERM adjacent (FA)] ; IPR018979[FERM, N-terminal] ; IPR018980[FERM, C-terminal PH-like domain] ; IPR019748[FERM central domain]
XP_011604562.1	CD48 antigen-like [Takifugu rubripes]	LOC105416778	64113.453125	64179.6875	69509.3203125	16816.20703125	136354.75	84791.2578125	76188.71875	138856.796875	0.49202851600004	0.0365922222962961	-1.02318616407962	down	--	--	--	--	--	--	--	--	--
XP_011605597.2	N-myc-interactor-like isoform X1 [Takifugu rubripes]	LOC101071188	50791.2265625	99759.265625	220861.84375	138482.203125	12680.658203125	63571.19921875	24953.646484375	25522.853515625	4.02352361725226	0.0435708106602433	2.00845950103991	up	--	--	--	--	--	--	--	--	IPR009909 [Nmi/IFP 35 domain]
XP_011606953.2	ubiquitin carboxyl-terminal hydrolase 16 isoform X1 [Takifugu rubripes]	usp16	45303.234375	27615.447265625	39869.390625	45705.63671875	20161.375	23017.72265625	21111.84765625	34658.7890625	1.60175982265617	0.0328379485354291	0.679657837734195	up	3	Molecular Function:zinc ion binding (GO:0008270),Biological Process:protein deubiquitination (GO:0016579),Molecular Function:thiol-dependent ubiquitinyl hydrolase activity (GO:0036459)	ubiquitin carboxyl-terminal hydrolase 16/45	3.4.19.12	--	--	--	--	IPR001394 [Peptidase C19, ubiquitin carboxyl-terminal hydrolase] ; IPR001607[Zinc finger, UBP-type]
XP_011607569.1	syndecan-2-like [Takifugu rubripes]	LOC101064109	134079.03125	88538.8984375	104877.6640625	182644.03125	29414.408203125	90443.6484375	48541.15234375	45021.65625	2.39029873878439	0.0228663987664505	1.2571909370467	up	--	--	syndecan 2	--	ko04514 Cell adhesion molecules (CAMs)	--	--	--	IPR027789 [Syndecan/Neurexin domain]
XP_011607601.2	MAP7 domain-containing protein 1-like isoform X1 [Takifugu rubripes]	LOC101067704	15869.8173828125	9498.8505859375	14250.0830078125	10867.2177734375	26083.04296875	30238.37890625	23414.74609375	22502.873046875	0.493803230629719	0.00127681575667988	-1.01799181977113	down	2	Biological Process:microtubule cytoskeleton organization (GO:0000226),Cellular Component:microtubule cytoskeleton (GO:0015630)	MAP7 domain-containing protein 1	--	--	--	--	--	IPR008604 [Microtubule-associated protein 7 family]
XP_011608315.2	dmX-like protein 2 isoform X1 [Takifugu rubripes]	dmxl2	0	7094.30859375	6936.28564453125	5322.15673828125	9815.5751953125	0	17306.72265625	11797.2568359375	0.497250061876431	0.0477438893993284	-1.00795654430333	down	1	Molecular Function:protein binding (GO:0005515)	--	--	--	WD40 repeat	R	General function prediction only ;	IPR001680 [WD40 repeat] ; IPR022033[RAVE complex protein Rav1 C-terminal]
XP_011608399.1	transforming growth factor-beta receptor-associated protein 1 [Takifugu rubripes]	tgfbrap1	23664.12109375	21587.392578125	20589.171875	13356.85546875	31262.32421875	36332.75390625	29080.31640625	29664.2109375	0.626862342349284	0.00546132178956029	-0.673779429873262	down	2	Biological Process:intracellular protein transport (GO:0006886),Biological Process:vesicle-mediated transport (GO:0016192)	vacuolar protein sorting-associated protein 3	--		--	--	--	IPR000547 [Clathrin, heavy chain/VPS, 7-fold repeat] ; IPR001180[Citron homology (CNH) domain] ; IPR019452[Vacuolar sorting protein 39/Transforming growth factor beta receptor-associated domain 1] ; IPR019453[Vacuolar sorting protein 39/Transforming growth factor beta receptor-associated domain 2]
XP_011608639.2	transcription factor 25 [Takifugu rubripes]	tcf25	0	11870.3623046875	11393.0673828125	0	5157.251953125	2815.978515625	0	7136.43798828125	2.30945798913355	0.0268222887581403	1.2075543026624	up	--	--	--	--	--	--	--	--	IPR006994 [Transcription factor 25]
XP_011609384.2	pre-mRNA cleavage complex 2 protein Pcf11 [Takifugu rubripes]	pcf11	40604.2265625	25741.466796875	39286.7265625	37575.1796875	19466.328125	27004.80078125	0	22993.294921875	1.54619723000631	0.0355499929512922	0.628724358462876	up	--	--	pre-mRNA cleavage complex 2 protein Pcf11	--	ko03015 mRNA surveillance pathway	--	--	--	IPR006903 [RNA polymerase II-binding domain]
XP_011609440.1	nuclear receptor corepressor 1 isoform X1 [Takifugu rubripes]	ncor1	53412.2890625	41324.6015625	33310.9140625	48157.58203125	13209.3291015625	30733.474609375	29496.28515625	31672.0625	1.67637195889147	0.0280975837285915	0.745342294448885	up	--	--	nuclear receptor co-repressor 1	--		--	--	--	IPR001005 [SANT/Myb domain] ; IPR031557[N-CoR, GPS2-interacting domain]
XP_011610189.1	alpha-1-antiproteinase-like [Takifugu rubripes]	LOC105417541	54056.515625	44734.96875	49820.328125	57897.296875	25659.421875	26870.08203125	37344.81640625	41410.484375	1.57298561601671	0.0078492731285606	0.653505478257574	up	--	--	serpin peptidase inhibitor, clade A	--	--	Serine protease inhibitor	O	Posttranslational modification, protein turnover, chaperones ;	IPR023796 [Serpin domain]
XP_011610542.2	apolipoprotein B-100-like [Takifugu rubripes]	LOC101066597	67035.4140625	60991.265625	61872.16796875	90416.578125	43575.77734375	40945.0703125	36752.51171875	37484.421875	1.76567991549233	0.0190166950614293	0.820223833254924	up	2	Molecular Function:lipid transporter activity (GO:0005319),Biological Process:lipid transport (GO:0006869)	apolipoprotein B	--		--	--	--	IPR001747 [Lipid transport protein, N-terminal] ; IPR009454[Lipid transport, open beta-sheet] ; IPR015255[Vitellinogen, open beta-sheet]
XP_011610678.2	sodium channel and clathrin linker 1 [Takifugu rubripes]	LOC101063900	0	45492.484375	17881.455078125	44006.97265625	100223.7734375	71411.8203125	0	67124.34375	0.449744262935129	0.0331990936402322	-1.15282321671873	down	--	--	--	--	--	--	--	--	--
XP_011611248.2	SWI/SNF-related matrix-associated actin-dependent regulator of chromatin subfamily A member 5 [Takifugu rubripes]	smarca5	28076.36328125	22286.32421875	25052.345703125	38825.96875	16988.666015625	21559.240234375	19644.54296875	16087.1484375	1.53798627830226	0.0402101627678193	0.621042631834463	up	6	Molecular Function:nucleic acid binding (GO:0003676),Molecular Function:ATP binding (GO:0005524),Cellular Component:nucleus (GO:0005634),Biological Process:chromatin remodeling (GO:0006338),Molecular Function:nucleosome binding (GO:0031491),Biological Process:ATP-dependent chromatin remodeling (GO:0043044)	SWI/SNF-related matrix-associated actin-dependent regulator of chromatin subfamily A member 5	3.6.4.-	--	Uncharacterized conserved protein, contains Zn finger domain	S	Function unknown ;	IPR000330 [SNF2-related, N-terminal domain] ; IPR001650[Helicase, C-terminal] ; IPR015194[ISWI, HAND domain] ; IPR015195[SLIDE domain]
XP_011612091.1	signal transducer and activator of transcription 1-alpha/beta isoform X1 [Takifugu rubripes]	LOC101071462	0	53370.46875	61244.23828125	60885.1484375	31438.4921875	4834.20458984375	45404.4296875	35623.2578125	1.99487673235921	0.0387662141904477	0.996299602032361	up	2	Molecular Function:DNA binding (GO:0003677),Biological Process:signal transduction (GO:0007165)	signal transducer and activator of transcription 1	--	ko04217 Necroptosis ko04620 Toll-like receptor signaling pathway ko04621 NOD-like receptor signaling pathway ko04933 AGE-RAGE signaling pathway in diabetic complications ko05168 Herpes simplex infection	--	--	--	IPR000980 [SH2 domain] ; IPR013799[STAT transcription factor, protein interaction] ; IPR013800[STAT transcription factor, all-alpha domain] ; IPR013801[STAT transcription factor, DNA-binding]
XP_011612771.2	ecotropic viral integration site 5 protein homolog isoform X1 [Takifugu rubripes]	evi5	21473.46484375	18597.28125	0	16980.029296875	10906.666015625	0	10913.3154296875	0	1.74307436308968	0.0252786434691861	0.801634119074734	up	--	--	ecotropic viral integration site 5 protein	--	--	--	--	--	IPR000195 [Rab-GTPase-TBC domain]
XP_011613771.2	hepatocyte nuclear factor 1-alpha [Takifugu rubripes]	hnf1a	0	0	0	0	14481.193359375	18390.55859375	29006.615234375	10430.7509765625	-Inf	0	-Inf	down	2	Molecular Function:DNA binding (GO:0003677),Cellular Component:nucleus (GO:0005634)	transcription factor 1, hepatocyte nuclear factor 1-alpha	--		--	--	--	IPR001356 [Homeobox domain] ; IPR006897[Hepatocyte nuclear factor 1, beta isoform, C-terminal] ; IPR006898[Hepatocyte nuclear factor 1, alpha isoform C-terminal] ; IPR006899[Hepatocyte nuclear factor 1, N-terminal]
XP_011613799.2	leukemia inhibitory factor receptor-like [Takifugu rubripes]	LOC101061818	37050.73828125	35610.8828125	44661.8046875	37138.09375	8636.046875	12749.771484375	29577.04296875	21249.240234375	2.13899770521929	0.00676170353328032	1.0969349347374	up	--	--	leukemia inhibitory factor receptor	--	ko04060 Cytokine-cytokine receptor interaction	--	--	--	--
XP_011614081.1	pleckstrin homology domain-containing family A member 2 [Takifugu rubripes]	plekha2	346480.4375	68640.3984375	121415.1796875	47799.09765625	362946.96875	369920.75	358681.4375	247700.28125	0.436315369578977	0.0444876814622689	-1.19655680012132	down	--	--	--	--	--	--	--	--	IPR001849 [Pleckstrin homology domain]
XP_011616204.1	fibrinogen beta chain [Takifugu rubripes]	fgb	3508516.5	2722417	2939956.5	3560011	2002351.375	2791049	1812277.75	1463745.125	1.57767173756811	0.0157400805747112	0.657797058426285	up	5	Molecular Function:receptor binding (GO:0005102),Cellular Component:fibrinogen complex (GO:0005577),Biological Process:signal transduction (GO:0007165),Biological Process:platelet activation (GO:0030168),Biological Process:protein polymerization (GO:0051258)	fibrinogen beta chain	--		--	--	--	IPR002181 [Fibrinogen, alpha/beta/gamma chain, C-terminal globular domain] ; IPR012290[Fibrinogen, alpha/beta/gamma chain, coiled coil domain]
XP_011617412.2	interferon-induced protein 44-like [Takifugu rubripes]	LOC101066775	0	21023.109375	21123.357421875	25262.3203125	9281.0732421875	12916.009765625	17679.51171875	0	1.69043489223699	0.0307119570979164	0.757394451335889	up	1	Molecular Function:GTP binding (GO:0005525)	--	--	--	--	--	--	IPR006073 [GTP binding domain] ; IPR006571[TLDc domain]
XP_011617650.1	phosphofurin acidic cluster sorting protein 1 [Takifugu rubripes]	pacs1	23200.23828125	43653.5078125	36505.078125	44099.73046875	44839.56640625	68940.8671875	92690.25	93328.7265625	0.491857387613429	0.0227344236300528	-1.02368802324093	down	--	--	--	--	--	--	--	--	IPR019381 [Phosphofurin acidic cluster sorting protein 1]
XP_011617928.2	baculoviral IAP repeat-containing protein 6 isoform X4 [Takifugu rubripes]	birc6	19430.580078125	15199.671875	10854.9169921875	15944.0947265625	6555.65185546875	0	10817.30859375	3617.04052734375	2.19494738496441	0.0276886381386052	1.13418635736396	up	3	Molecular Function:ubiquitin-protein transferase activity (GO:0004842),Biological Process:apoptotic process (GO:0006915),Biological Process:regulation of cytokinesis (GO:0032465)	baculoviral IAP repeat-containing protein 6 (apollon)	2.3.2.23	ko04120 Ubiquitin mediated proteolysis	--	--	--	IPR000608 [Ubiquitin-conjugating enzyme E2] ; IPR001370[BIR repeat] ; IPR022103[Baculoviral IAP repeat-containing protein 6]
XP_011617976.2	beta-galactosidase isoform X2 [Takifugu rubripes]	glb1	51376.51953125	56980.8046875	111002.203125	72189.6796875	28685.52734375	48968.89453125	22426.806640625	29835.2890625	2.24412732473319	0.0326472376885977	1.16615453225243	up	--	--	beta-galactosidase	3.2.1.23	ko00052 Galactose metabolism ko00511 Other glycan degradation ko00531 Glycosaminoglycan degradation ko00600 Sphingolipid metabolism ko00604 Glycosphingolipid biosynthesis - ganglio series ko01100 Metabolic pathways ko04142 Lysosome	Beta-galactosidase GanA	G	Carbohydrate transport and metabolism ;	IPR025300 [Beta-galactosidase jelly roll domain] ; IPR031330[Glycoside hydrolase 35, catalytic domain]
XP_011618262.2	transthyretin-like [Takifugu rubripes]	LOC101068436	0	42815.27734375	42893.796875	4604.82861328125	95935.828125	112104.5390625	0	0	0.289411470325001	0.0243712504530746	-1.78880599315227	down	--	--	transthyretin	--		5-hydroxyisourate hydrolase (purine catabolism), transthyretin-related family	F	Nucleotide transport and metabolism ;	IPR023416 [Transthyretin/hydroxyisourate hydrolase, superfamily]
XP_011618359.2	calnexin isoform X2 [Takifugu rubripes]	LOC101069714	382797.84375	287393.09375	252376.375	361255.90625	118931.25	222011.625	215358.78125	241014.46875	1.61018092886307	0.0252596772175707	0.687222806667737	up	4	Molecular Function:calcium ion binding (GO:0005509),Cellular Component:endoplasmic reticulum (GO:0005783),Biological Process:protein folding (GO:0006457),Molecular Function:unfolded protein binding (GO:0051082)	calmegin	--	--	--	--	--	IPR001580 [Calreticulin/calnexin]
XP_011618511.2	uncharacterized protein LOC101065560 isoform X1 [Takifugu rubripes]	LOC101065560	0	0	0	0	5012.4384765625	141673.265625	53892.6484375	74330.5546875	-Inf	0	-Inf	down	--	--	--	--	--	--	--	--	--
XP_011618682.2	ubiquitin carboxyl-terminal hydrolase CYLD-like [Takifugu rubripes]	LOC101066916	0	22801.40234375	13622.470703125	39583.98046875	52971.66015625	68578.6171875	69987.265625	46178.6484375	0.426322683734683	0.0151748356707454	-1.22998227476992	down	2	Biological Process:protein deubiquitination (GO:0016579),Molecular Function:thiol-dependent ubiquitinyl hydrolase activity (GO:0036459)	ubiquitin thioesterase	3.4.19.12	ko04217 Necroptosis ko04622 RIG-I-like receptor signaling pathway	--	--	--	IPR000938 [CAP Gly-rich domain] ; IPR001394[Peptidase C19, ubiquitin carboxyl-terminal hydrolase]
XP_011618917.2	ubiquitin carboxyl-terminal hydrolase 19 isoform X2 [Takifugu rubripes]	usp19	7024.755859375	6075.84716796875	6313.6201171875	0	4518.3203125	2904.26611328125	4643.66552734375	3688.87133789063	1.64299767010622	0.00517643367187833	0.716330434439796	up	2	Biological Process:protein deubiquitination (GO:0016579),Molecular Function:thiol-dependent ubiquitinyl hydrolase activity (GO:0036459)	ubiquitin carboxyl-terminal hydrolase 19	3.4.19.12	--	--	--	--	IPR001394 [Peptidase C19, ubiquitin carboxyl-terminal hydrolase] ; IPR002893[Zinc finger, MYND-type] ; IPR007052[CS domain]
XP_029681295.1	integrator complex subunit 13 isoform X2 [Takifugu rubripes]	ints13	32982.09375	32020.685546875	24696.41796875	45502.73046875	17995.763671875	19400.873046875	28170.525390625	20195.26171875	1.57647045989897	0.0447162475374101	0.656698136874062	up	--	--	--	--	--	--	--	--	IPR019355 [Cell cycle regulator Mat89Bb]
XP_029683961.1	protein Niban [Takifugu rubripes]	niban1	36029.43359375	29508.4765625	38929.86328125	29914.07421875	20511.109375	18616.177734375	16537.91796875	25639.43359375	1.65281895167853	0.00467222475432063	0.724928701750192	up	--	--	--	--	--	--	--	--	--
XP_029684607.1	sushi, von Willebrand factor type A, EGF and pentraxin domain-containing protein 1-like [Takifugu rubripes]	LOC105418666	755161.25	628994.3125	630479.125	570416.5625	181117.875	543457.0625	430963.125	177117.59375	1.9397743429643	0.0201024469045769	0.955888831164085	up	--	--	--	--	--	--	--	--	IPR000436 [Sushi/SCR/CCP domain]
XP_029685364.1	dipeptidyl peptidase 2 [Takifugu rubripes]	dpp7	58233.64453125	32009.431640625	43440.984375	64005.734375	16938.296875	34876.1796875	19544.83203125	16424.115234375	2.25201736615948	0.0174710863819426	1.17121795262931	up	2	Biological Process:proteolysis (GO:0006508),Molecular Function:serine-type peptidase activity (GO:0008236)	dipeptidyl-peptidase II	3.4.14.2	--	--	--	--	IPR008758 [Peptidase S28]
XP_029685423.1	uncharacterized protein LOC101080231 [Takifugu rubripes]	LOC101080231	0	0	0	0	13703.638671875	23961.826171875	28173.31640625	26133.0703125	-Inf	0	-Inf	down	1	Molecular Function:NAD+ ADP-ribosyltransferase activity (GO:0003950)	--	--	--	--	--	--	IPR012317 [Poly(ADP-ribose) polymerase, catalytic domain]
XP_029685465.1	niban-like protein 1 isoform X1 [Takifugu rubripes]	LOC101079862	0	38304.9453125	57366.92578125	49468.1640625	18997.244140625	23754.345703125	39680.1796875	23834.880859375	1.82107976645204	0.0272639919766787	0.864794116243597	up	--	--	--	--	--	--	--	--	IPR001849 [Pleckstrin homology domain]
XP_029685623.1	cyclin-G-associated kinase isoform X2 [Takifugu rubripes]	gak	39468.71484375	29360.125	17584.36328125	33079.58203125	11382.861328125	15220.5634765625	16831.66015625	24046.400390625	1.77074918451663	0.0497807040020992	0.824359877883313	up	3	Molecular Function:protein kinase activity (GO:0004672),Molecular Function:ATP binding (GO:0005524),Biological Process:protein phosphorylation (GO:0006468)	cyclin G-associated kinase	2.7.11.1	--	Serine/threonine protein kinase	T	Signal transduction mechanisms ;	IPR000719 [Protein kinase domain] ; IPR014020[Tensin phosphatase, C2 domain]
XP_029686225.1	netrin receptor UNC5C isoform X1 [Takifugu rubripes]	LOC101075546	0	9648.73046875	11676.1708984375	11163.580078125	24781.1796875	13879.92578125	22368.970703125	0	0.532335587355607	0.0473312430275371	-0.909592079280956	down	2	Molecular Function:protein binding (GO:0005515),Biological Process:signal transduction (GO:0007165)	netrin receptor unc-5	--		--	--	--	IPR000488 [Death domain] ; IPR000884[Thrombospondin type-1 (TSP1) repeat] ; IPR000906[ZU5 domain] ; IPR013098[Immunoglobulin I-set] ; IPR033772[UPA domain]
XP_029687869.1	inactive pancreatic lipase-related protein 1-like [Takifugu rubripes]	LOC101064949	37606.796875	21678.62109375	17460.978515625	35780.78125	40003.625	53295.546875	0	46340.05078125	0.604381646470043	0.0416597266599287	-0.726468244690198	down	1	Molecular Function:protein binding (GO:0005515)	pancreatic lipase-related protein 1	3.1.1.3	ko00561 Glycerolipid metabolism ko01100 Metabolic pathways	Ca2+-binding protein, RTX toxin-related	Q	Secondary metabolites biosynthesis, transport and catabolism ;	IPR001024 [PLAT/LH2 domain] ; IPR013818[Lipase/vitellogenin]
XP_029688475.1	kinectin isoform X2 [Takifugu rubripes]	ktn1	88086.484375	31396.42578125	61879.13671875	64686.9453125	15895.61328125	41785.921875	36302.24609375	21043.2109375	2.13905438635157	0.0471000692703796	1.09697316409352	up	2	Biological Process:protein transport (GO:0015031),Cellular Component:integral component of endoplasmic reticulum membrane (GO:0030176)	kinectin	--	--	--	--	--	IPR007794 [Ribosome receptor lysine/proline rich]
XP_029691859.1	protein spinster homolog 1 isoform X1 [Takifugu rubripes]	spns1	14292.6943359375	11654	13573.3984375	19243.81640625	7820.0263671875	5762.3681640625	6365.03076171875	1587.98999023438	2.72871028521662	0.00439169460783279	1.44821922778574	up	2	Cellular Component:integral component of membrane (GO:0016021),Biological Process:transmembrane transport (GO:0055085)	--	--	--	Sugar phosphate permease	G	Carbohydrate transport and metabolism ;	IPR011701 [Major facilitator superfamily]
XP_029693460.1	exportin-7 isoform X1 [Takifugu rubripes]	xpo7	45474.03515625	70325.0859375	58224.05859375	43262.2265625	22527.435546875	29010.734375	39847.68359375	37872.00390625	1.68102280653484	0.0254995344414065	0.749339297834942	up	2	Biological Process:intracellular protein transport (GO:0006886),Molecular Function:Ran GTPase binding (GO:0008536)	exportin-7	--	--	--	--	--	IPR001494 [Importin-beta, N-terminal domain]
XP_029694135.1	LOW QUALITY PROTEIN: GATOR complex protein MIOS [Takifugu rubripes]	mios	12595.044921875	10617.306640625	24080.107421875	25339.701171875	7038.89990234375	4713.98974609375	10490.6923828125	10454.8671875	2.22127231999128	0.0493884872870462	1.15138627294679	up	--	--	WD repeat-containing protein mio	--	ko04150 mTOR signaling pathway	--	--	--	IPR031488 [WD repeat protein mio, zinc-ribbon like domain]
XP_029698318.1	sickle tail protein homolog isoform X13 [Takifugu rubripes]	kiaa1217	21141.220703125	21800.556640625	20437.271484375	13890.8076171875	2806.84619140625	4438.525390625	10939.8828125	3094.93969726563	3.63106915810973	0.00183655554914759	1.86039440827411	up	--	--	SRC kinase signaling inhibitor 1	--	--	--	--	--	--
XP_029700860.1	A-kinase anchor protein 9 isoform X1 [Takifugu rubripes]	akap9	107540.2265625	58973.33984375	215941.78125	155549.171875	695625	232356.125	381993.84375	298306.4375	0.334521382539456	0.0477875560299153	-1.57982966429656	down	--	--	A-kinase anchor protein 9	--	--	Chromosome segregation ATPase	D	Cell cycle control, cell division, chromosome partitioning ;	IPR019528 [Pericentrin/AKAP-450 centrosomal targeting domain]
XP_029703665.1	TNFAIP3-interacting protein 1 isoform X1 [Takifugu rubripes]	tnip1	5401.33056640625	3260.38696289063	4370.7138671875	3940.26538085938	1676.45483398438	3477.78881835938	2800.36181640625	2604.05151367188	1.60746738961214	0.0331810014205608	0.684789470167809	up	--	--	--	--	--	--	--	--	IPR032419 [NF-kappa-B essential modulator NEMO, CC2-LZ domain]
XP_029705856.1	gap junction Cx32.2 protein-like [Takifugu rubripes]	LOC115253067	16137.1591796875	0	6239.60595703125	3624.34008789063	27043.361328125	0	0	34283.9296875	0.282648554382146	0.0295190845809137	-1.82291877659929	down	--	--	gap junction alpha-3 protein	--	--	--	--	--	IPR013092 [Connexin, N-terminal]
XP_029706009.1	protein FAM13A isoform X1 [Takifugu rubripes]	fam13a	43782.3515625	39878.33203125	0	60117.96875	30866.009765625	39013.421875	19970.7890625	21172.787109375	1.72671299011666	0.0417138633639296	0.788028301658888	up	1	Biological Process:signal transduction (GO:0007165)	--	--	--	--	--	--	IPR000198 [Rho GTPase-activating protein domain]
XP_029706051.1	myosin-10-like isoform X1 [Takifugu rubripes]	LOC101062147	273201.8125	174329.78125	255398.15625	340097.34375	51875.4765625	133840.3125	171951.09375	131156.203125	2.13375170640643	0.0171015927566853	1.09339230700726	up	4	Molecular Function:motor activity (GO:0003774),Molecular Function:protein binding (GO:0005515),Molecular Function:ATP binding (GO:0005524),Cellular Component:myosin complex (GO:0016459)	myosin heavy chain	--	ko04530 Tight junction	--	--	--	IPR000048 [IQ motif, EF-hand binding site] ; IPR001609[Myosin head, motor domain] ; IPR002928[Myosin tail] ; IPR004009[Myosin, N-terminal, SH3-like]
XP_029706072.1	(E3-independent) E2 ubiquitin-conjugating enzyme [Takifugu rubripes]	ube2o	0	0	0	0	3314.71728515625	2567.88793945313	5226.55078125	8924.408203125	-Inf	0	-Inf	down	--	--	ubiquitin-conjugating enzyme E2 O	2.3.2.24	ko04120 Ubiquitin mediated proteolysis	--	--	--	IPR000608 [Ubiquitin-conjugating enzyme E2]
XP_029706363.1	target of Myb protein 1-like isoform X1 [Takifugu rubripes]	LOC101075178	25365.158203125	0	27399.984375	0	0	13042.876953125	0	8546.3095703125	2.44405422690857	0.0241583779259699	1.28927629498651	up	2	Cellular Component:intracellular (GO:0005622),Biological Process:intracellular protein transport (GO:0006886)	--	--	--	--	--	--	IPR002014 [VHS domain] ; IPR004152[GAT domain]
