# Supplementary material for: Comparative Metabolomics and Proteomics Reveal Vibrio parahaemolyticus Targets Hypoxia-Related Signaling Pathways of Takifugu obscurus
Source: Front Immunol. 2022 Jan 13;12:825358. doi: 10.3389/fimmu.2021.825358 (PMC8793131; doi:10.3389/fimmu.2021.825358)
Supplement: Supplementary file 13 [file Table_12.xls]

Protein	Description	Gene	HI12_1	HI12_4	HI12_5	HI12_6	NC12_2	NC12_3	NC12_5	NC12_6	HI.vs.NC FC	HI.vs.NC Pvalue	HI.vs.NC log2FC	HI.vs.NC UP.DOWN	GO_NUM	GO_Description	KEGG_Description	KEGG_EC	KEGG_ko	COG_Function_Description	COG_Function_Class	COG_Class_Description	IPR_Term
NP_001027719.1	neutrophil cytosol factor 4 [Takifugu rubripes]	ncf4	38538.20703125	9591.4541015625	63363.84375	17737.1171875	0	0	0	0	Inf	0	Inf	up	2	Molecular Function:protein binding (GO:0005515),Molecular Function:phosphatidylinositol binding (GO:0035091)	neutrophil cytosolic factor 4	--	ko04145 Phagosome	--	--	--	IPR000270 [PB1 domain] ; IPR001452[SH3 domain] ; IPR001683[Phox homologous domain]
NP_001027870.1	CMP-N-acetylneuraminate-beta-galactosamide-alpha-2,3-sialyltransferase 1 [Takifugu rubripes]	st3gal1	0	0	24353.1328125	27807.01171875	10067.1533203125	0	8886.513671875	8562.1240234375	2.84346602110933	0.00126363119120402	1.50765056445545	up	2	Biological Process:protein glycosylation (GO:0006486),Molecular Function:sialyltransferase activity (GO:0008373)	beta-galactoside alpha-2,3-sialyltransferase (sialyltransferase 4A)	2.4.99.4	ko00512 Mucin type O-glycan biosynthesis ko00533 Glycosaminoglycan biosynthesis - keratan sulfate ko00603 Glycosphingolipid biosynthesis - globo and isoglobo series ko00604 Glycosphingolipid biosynthesis - ganglio series ko01100 Metabolic pathways	--	--	--	IPR001675 [Glycosyl transferase family 29]
NP_001292535.1	metal transporter CNNM3 precursor [Takifugu rubripes]	cnnm3	34245.03125	26266.3125	31072.619140625	29039.537109375	61744.92578125	53538.8046875	36587.33203125	65077.35546875	0.556000827889766	0.0105940195221408	-0.846841063752302	down	--	--	metal transporter CNNM	--	--	Hemolysin or related protein, contains CBS domains	R	General function prediction only ;	IPR000644 [CBS domain] ; IPR002550[Domain of unknown function DUF21]
XP_003961788.1	cytochrome c oxidase assembly factor 5 [Takifugu rubripes]	LOC101063412	33306.109375	24502.53515625	33875.7890625	45388.95703125	60843.0234375	64134.51953125	67246.9921875	78570.2578125	0.50618916679398	0.00114809256032051	-0.982251462942207	down	--	--	cytochrome c oxidase assembly factor 5	--	--	--	--	--	IPR018793 [Cytochrome c oxidase assembly protein PET191]
XP_003962403.3	dual specificity protein phosphatase 23 [Takifugu rubripes]	dusp23	382678.125	632981.875	523236.40625	565922.6875	898882.25	847921.8125	823526.6875	920627.9375	0.602934403459623	0.000937777693749841	-0.729927042929978	down	2	Biological Process:protein dephosphorylation (GO:0006470),Molecular Function:protein tyrosine/serine/threonine phosphatase activity (GO:0008138)	--	--	--	Protein-tyrosine phosphatase	T	Signal transduction mechanisms ;	IPR000340 [Dual specificity phosphatase, catalytic domain]
XP_003962546.2	ATPase inhibitor B, mitochondrial-like [Takifugu rubripes]	LOC101076253	398731.65625	369210.875	129241.171875	40874.1953125	321555.8125	581310	872229.1875	980336.0625	0.340439618034356	0.0391793764635586	-1.55452915711199	down	3	Cellular Component:mitochondrion (GO:0005739),Biological Process:negative regulation of ATPase activity (GO:0032780),Molecular Function:ATPase inhibitor activity (GO:0042030)	ATPase inhibitor, mitochondrial	--	--	--	--	--	IPR007648 [Mitochondrial ATPase inhibitor]
XP_003963084.3	BLOC-1-related complex subunit 6 [Takifugu rubripes]	borcs6	5707.50439453125	3661.294921875	3265.40063476563	0	0	8315.0556640625	0	7243.90380859375	0.541347252832067	0.043061247153036	-0.885373772138432	down	--	--	BLOC-1 related complex subunit 6	--	--	--	--	--	IPR019314 [BLOC-1-related complex subunit 6]
XP_003963326.2	cytochrome P450 3A30-like [Takifugu rubripes]	LOC101069124	1561308	1131168	1134799.125	1216037.75	987024.8125	742710.6875	825470.8125	709319.5625	1.54488371914038	0.00980147790024596	0.62749825293043	up	3	Molecular Function:iron ion binding (GO:0005506),Molecular Function:heme binding (GO:0020037),Biological Process:oxidation-reduction process (GO:0055114)	cytochrome P450 family 3 subfamily A	1.14.14.1	ko00140 Steroid hormone biosynthesis ko00591 Linoleic acid metabolism ko00830 Retinol metabolism ko01100 Metabolic pathways	Cytochrome P450	QV	Secondary metabolites biosynthesis, transport and catabolism ; Defense mechanisms ;	IPR001128 [Cytochrome P450]
XP_003963551.1	acidic mammalian chitinase-like isoform X1 [Takifugu rubripes]	LOC101065506	201741.296875	144411.296875	228109.484375	237248.234375	115012.1484375	125156.359375	158017.625	123606.890625	1.5552341178383	0.0196051507609339	0.637131773423757	up	4	Cellular Component:extracellular region (GO:0005576),Biological Process:carbohydrate metabolic process (GO:0005975),Biological Process:chitin metabolic process (GO:0006030),Molecular Function:chitin binding (GO:0008061)	chitinase	3.2.1.14	ko00520 Amino sugar and nucleotide sugar metabolism ko01100 Metabolic pathways	Chitinase, GH18 family	G	Carbohydrate transport and metabolism ;	IPR001223 [Glycoside hydrolase family 18, catalytic domain] ; IPR002557[Chitin binding domain]
XP_003963714.2	kynurenine 3-monooxygenase [Takifugu rubripes]	kmo	377582.1875	308216.5625	456997.78125	448789.4375	244649.796875	175538.375	373252.75	190635.703125	1.61733947165954	0.0369168699846315	0.693622525241781	up	1	Molecular Function:FAD binding (GO:0071949)	kynurenine 3-monooxygenase	1.14.13.9	ko00380 Tryptophan metabolism ko01100 Metabolic pathways	2-polyprenyl-6-methoxyphenol hydroxylase and related FAD-dependent oxidoreductases	HC	Coenzyme transport and metabolism ; Energy production and conversion ;	IPR002938 [FAD-binding domain]
XP_003963745.2	hyaluronan-binding protein 2-like [Takifugu rubripes]	LOC101072985	94949.7578125	86472.4453125	62957.5703125	71724.625	119664.1953125	147697.421875	109669.4609375	101546.484375	0.66050818760961	0.0167154839450959	-0.598351649765646	down	3	Molecular Function:serine-type endopeptidase activity (GO:0004252),Molecular Function:protein binding (GO:0005515),Biological Process:proteolysis (GO:0006508)	hyaluronan binding protein 2	3.4.21.-	--	Secreted trypsin-like serine protease	O	Posttranslational modification, protein turnover, chaperones ;	IPR000001 [Kringle] ; IPR000742[EGF-like domain] ; IPR001254[Serine proteases, trypsin domain]
XP_003963778.2	dnaJ homolog subfamily C member 9 [Takifugu rubripes]	dnajc9	39839.3046875	273218.625	156390.71875	114273.046875	226307.25	1104593.125	687042.375	589826.9375	0.223839435710329	0.0353093010982214	-2.15946386424015	down	--	--	DnaJ homolog subfamily C member 9	--	--	DnaJ-class molecular chaperone with C-terminal Zn finger domain	O	Posttranslational modification, protein turnover, chaperones ;	IPR001623 [DnaJ domain]
XP_003964261.1	calcium uniporter protein, mitochondrial isoform X1 [Takifugu rubripes]	mcu	67637.734375	56257.78125	71952.140625	64591.76953125	21186.98046875	36767.828125	50475.36328125	54320.03515625	1.60024021186801	0.0248218877660779	0.67828848414949	up	--	--	calcium uniporter protein, mitochondrial	--	ko04020 Calcium signaling pathway ko04218 Cellular senescence ko04621 NOD-like receptor signaling pathway	--	--	--	IPR006769 [Coiled-coil domain containing protein 109, C-terminal]
XP_003964295.1	postacrosomal sheath WW domain-binding protein [Takifugu rubripes]	wbp2nl	32760.3359375	51325.34765625	64848.39453125	50430.61328125	75498.4296875	115330.1796875	88075.875	83678.2578125	0.549846057767288	0.00940109710803344	-0.862900335854958	down	--	--	--	--	--	--	--	--	IPR004182 [GRAM domain]
XP_003964703.3	soluble calcium-activated nucleotidase 1 isoform X2 [Takifugu rubripes]	LOC101076188	74768.4609375	50349.6015625	38344.44921875	61423.0078125	26795.8359375	32654.208984375	26560.76171875	38995.546875	1.79899271682332	0.0238733994118965	0.847189345886697	up	2	Molecular Function:calcium ion binding (GO:0005509),Molecular Function:nucleoside-diphosphatase activity (GO:0017110)	soluble calcium-activated nucleotidase 1	3.6.1.6	ko00230 Purine metabolism ko00240 Pyrimidine metabolism	--	--	--	IPR009283 [Apyrase]
XP_003965543.3	uncharacterized protein LOC101066195 [Takifugu rubripes]	LOC101066195	0	0	0	0	2551.74169921875	13937.23828125	3409.56469726563	141964.125	-Inf	0	-Inf	down	1	Molecular Function:protein binding (GO:0005515)	coronin-1B/1C/6	--	--	Membrane protein involved in colicin uptake	M	Cell wall/membrane/envelope biogenesis ;	IPR001680 [WD40 repeat] ; IPR015048[Domain of unknown function DUF1899]
XP_003965772.1	CCR4-NOT transcription complex subunit 10 isoform X3 [Takifugu rubripes]	cnot10	0	300361.0625	549113.125	368188.125	95814.1015625	0	54100	70927.8828125	5.51372654953305	0.0115364174710727	2.4630277193947	up	1	Molecular Function:protein binding (GO:0005515)	CCR4-NOT transcription complex subunit 10	--	ko03018 RNA degradation	--	--	--	IPR019734 [Tetratricopeptide repeat]
XP_003966517.3	protein O-glucosyltransferase 1 isoform X1 [Takifugu rubripes]	poglut1	32024.6015625	25990.447265625	27187.919921875	27883.33203125	22477.21875	15096.9765625	19594.20703125	16375.0791015625	1.53767945926441	0.00341598851418941	0.620754794115026	up	--	--	protein glucosyltransferase	2.4.1.-	ko00514 Other types of O-glycan biosynthesis	--	--	--	IPR006598 [Lipopolysaccharide-modifying protein]
XP_003966674.1	F-box only protein 3 isoform X1 [Takifugu rubripes]	fbxo3	0	0	17902.06640625	24734.63671875	10275.8525390625	0	11490.6396484375	5592.3876953125	2.33763425116238	0.0383558655868319	1.22504922186635	up	1	Molecular Function:protein binding (GO:0005515)	F-box protein 3	--	--	Uncharacterized protein affecting Mg2+/Co2+ transport	P	Inorganic ion transport and metabolism ;	IPR001810 [F-box domain] ; IPR007474[ApaG domain] ; IPR018958[SMI1/KNR4-like domain]
XP_003967167.2	homocysteine-responsive endoplasmic reticulum-resident ubiquitin-like domain member 1 protein [Takifugu rubripes]	LOC101077032	0	28952.46484375	29089.6328125	0	11003.1279296875	17772.404296875	0	12305.146484375	2.11932103403138	0.0177296690560698	1.0836021432193	up	1	Molecular Function:protein binding (GO:0005515)	homocysteine-responsive endoplasmic reticulum-resident ubiquitin-like domain member 1 protein	--	ko04141 Protein processing in endoplasmic reticulum	--	--	--	IPR000626 [Ubiquitin domain]
XP_003967579.2	dihydrofolate reductase-like [Takifugu rubripes]	LOC101062022	19082.158203125	24870.76171875	0	32742.048828125	15855.6982421875	12479.2060546875	0	13852.2666015625	1.81796899665629	0.0478003321236194	0.862327596258307	up	4	Molecular Function:dihydrofolate reductase activity (GO:0004146),Biological Process:glycine biosynthetic process (GO:0006545),Biological Process:nucleotide biosynthetic process (GO:0009165),Biological Process:oxidation-reduction process (GO:0055114)	dihydrofolate reductase	1.5.1.3	ko00670 One carbon pool by folate ko00790 Folate biosynthesis ko01100 Metabolic pathways	Dihydrofolate reductase	H	Coenzyme transport and metabolism ;	IPR001796 [Dihydrofolate reductase domain]
XP_003968137.1	LOW QUALITY PROTEIN: mitochondrial enolase superfamily member 1 [Takifugu rubripes]	enosf1	59514.2890625	93249.2734375	62882.7109375	74553.9296875	46838.59375	29955.166015625	54255.734375	37625.53125	1.72046930156342	0.0169577230896865	0.782802150210702	up	--	--	L-fuconate dehydratase	4.2.1.68	ko00051 Fructose and mannose metabolism	L-alanine-DL-glutamate epimerase or related enzyme of enolase superfamily	MR	Cell wall/membrane/envelope biogenesis ; General function prediction only ;	IPR013341 [Mandelate racemase/muconate lactonizing enzyme, N-terminal domain] ; IPR029065[Enolase C-terminal domain-like]
XP_003968383.2	caseinolytic peptidase B protein homolog isoform X2 [Takifugu rubripes]	clpb	33865.484375	49188.6875	60395.4140625	54716.23828125	35210.76171875	19711.623046875	27495.8515625	41468.4296875	1.59957346978533	0.0459799601688724	0.677687258199575	up	2	Molecular Function:protein binding (GO:0005515),Molecular Function:ATP binding (GO:0005524)	ATP-dependent Clp protease ATP-binding subunit ClpB	--		ATP-dependent Clp protease ATP-binding subunit ClpA	O	Posttranslational modification, protein turnover, chaperones ;	IPR002110 [Ankyrin repeat] ; IPR003959[ATPase, AAA-type, core] ; IPR019489[Clp ATPase, C-terminal] ; IPR020683[Ankyrin repeat-containing domain]
XP_003969018.2	tissue alpha-L-fucosidase-like [Takifugu rubripes]	LOC101066044	31389.283203125	5173.49853515625	47940.81640625	23762.474609375	0	0	0	0	Inf	0	Inf	up	2	Molecular Function:alpha-L-fucosidase activity (GO:0004560),Biological Process:carbohydrate metabolic process (GO:0005975)	alpha-L-fucosidase	3.2.1.51	ko00511 Other glycan degradation	Alpha-L-fucosidase	G	Carbohydrate transport and metabolism ;	IPR000933 [Glycoside hydrolase, family 29] ; IPR031919[Alpha-L-fucosidase, C-terminal]
XP_003969399.1	ceramide synthase 2-like [Takifugu rubripes]	LOC101079149	34500.19921875	43971.44921875	39677.625	48440.1875	20032.11328125	20369.419921875	21715.41015625	30835.28515625	1.79220513158	0.00336794140923792	0.841735774324156	up	2	Molecular Function:DNA binding (GO:0003677),Cellular Component:integral component of membrane (GO:0016021)	ceramide synthetase	2.3.1.24	ko00600 Sphingolipid metabolism ko01100 Metabolic pathways	--	--	--	IPR001356 [Homeobox domain] ; IPR006634[TRAM/LAG1/CLN8 homology domain]
XP_003969976.3	haptoglobin-like [Takifugu rubripes]	LOC101064923	499661.65625	519793.15625	588837.875	413483.96875	205149.21875	265652.625	156352.953125	332589.75	2.106577904332	0.00231998383185459	1.07490126985943	up	2	Molecular Function:serine-type endopeptidase activity (GO:0004252),Biological Process:proteolysis (GO:0006508)	haptoglobin	--	--	Secreted trypsin-like serine protease	O	Posttranslational modification, protein turnover, chaperones ;	IPR001254 [Serine proteases, trypsin domain]
XP_003970592.1	26S proteasome non-ATPase regulatory subunit 10 [Takifugu rubripes]	psmd10	497624.34375	579796.625	583971.75	351444.125	87418.9609375	182061.421875	59839.13671875	211891.515625	3.71913489008753	0.0013601958395809	1.89496707430946	up	1	Molecular Function:protein binding (GO:0005515)	26S proteasome non-ATPase regulatory subunit 10	--	--	Chromosome segregation ATPase	D	Cell cycle control, cell division, chromosome partitioning ;	IPR002110 [Ankyrin repeat] ; IPR020683[Ankyrin repeat-containing domain]
XP_003970900.2	H/ACA ribonucleoprotein complex subunit 2 [Takifugu rubripes]	nhp2	446591.75	210420.03125	413565.71875	387841.5	358497.25	795465.125	720047.75	720250.625	0.562171323757645	0.0437895061513168	-0.830918230866339	down	--	--	H/ACA ribonucleoprotein complex subunit 2	--	ko03008 Ribosome biogenesis in eukaryotes	Ribosomal protein L7Ae or related RNA K-turn-binding protein	J	Translation, ribosomal structure and biogenesis ;	IPR004038 [Ribosomal protein L7Ae/L30e/S12e/Gadd45]
XP_003971004.2	rab GTPase-binding effector protein 1 [Takifugu rubripes]	rabep1	23514.091796875	21299.318359375	24712.203125	23031.693359375	53430.27734375	65555.9140625	31732.392578125	51022.8203125	0.458791822943897	0.0292307107498074	-1.12408841648789	down	2	Molecular Function:GTPase activator activity (GO:0005096),Molecular Function:growth factor activity (GO:0008083)	Rab GTPase-binding effector protein 1	--	ko04144 Endocytosis	--	--	--	IPR015390 [Rabaptin, GTPase-Rab5 binding domain] ; IPR018514[Rabaptin coiled-coil domain]
XP_003971379.1	vacuolar protein-sorting-associated protein 36 [Takifugu rubripes]	vps36	23580.25390625	21391.345703125	0	0	58824.53515625	52430.89453125	89140.0078125	105355.3828125	0.294171571238374	0.0455313980917325	-1.76527026370982	down	2	Molecular Function:phosphatidylinositol-3-phosphate binding (GO:0032266),Molecular Function:ubiquitin binding (GO:0043130)	ESCRT-II complex subunit VPS36	--	ko04144 Endocytosis	--	--	--	IPR007286 [EAP30] ; IPR021648[Vacuolar protein sorting protein 36, GLUE domain]
XP_003971380.3	erythrocyte band 7 integral membrane protein-like [Takifugu rubripes]	LOC101075172	226673.8125	231287.53125	276716.65625	197869.671875	157815.375	110517.0390625	216875.984375	122158.953125	1.53539315123862	0.0307466792521155	0.61860811795251	up	--	--	erythrocyte band 7 integral membrane protein	--	--	Regulator of protease activity HflC, stomatin/prohibitin superfamily	O	Posttranslational modification, protein turnover, chaperones ;	IPR001107 [Band 7 domain]
XP_003971522.2	solute carrier family 22 member 2-like [Takifugu rubripes]	LOC101072186	28720.0703125	25627.1484375	21326.74609375	26142.955078125	39711.8125	40808.671875	60315.71875	50908.99609375	0.531001142853744	0.00441205992927168	-0.913213128796438	down	3	Cellular Component:integral component of membrane (GO:0016021),Molecular Function:transmembrane transporter activity (GO:0022857),Biological Process:transmembrane transport (GO:0055085)	MFS transporter, OCT family, solute carrier family 22 (organic cation transporter), member 2	--		MFS family permease	GEPR	Carbohydrate transport and metabolism ; Amino acid transport and metabolism ; Inorganic ion transport and metabolism ; General function prediction only ;	IPR005828 [Major facilitator, sugar transporter-like]
XP_003972355.1	fascin-like [Takifugu rubripes]	LOC101061207	57550.203125	71742.6640625	60062.90234375	88403.875	94565.5625	99643.734375	171646.5625	103645.234375	0.591605958386013	0.049234504448924	-0.757291512209232	down	1	Molecular Function:actin filament binding (GO:0051015)	fascin 1/2	--	--	--	--	--	IPR022768 [Fascin domain]
XP_003973219.2	urocanate hydratase [Takifugu rubripes]	uroc1	945212.75	2168223.75	2457019	2249399.25	1172170.875	657305	1248979.125	996806.6875	1.91885953581478	0.0432226729646611	0.940249107364281	up	1	Molecular Function:urocanate hydratase activity (GO:0016153)	urocanate hydratase	4.2.1.49	ko00340 Histidine metabolism ko01100 Metabolic pathways	Urocanate hydratase	E	Amino acid transport and metabolism ;	IPR023637 [Urocanase]
XP_003973726.1	ADP-ribosylation factor-like protein 8B [Takifugu rubripes]	LOC101071295	85839.15625	61902.96875	96956.3515625	90650.7890625	52176.046875	38859.54296875	58218.40234375	54620.640625	1.64487980186046	0.00941301642867278	0.717982164145598	up	1	Molecular Function:GTP binding (GO:0005525)	ADP-ribosylation factor-like protein 8	--	--	GTPase SAR1 family domain	R	General function prediction only ;	IPR006689 [Small GTPase superfamily, ARF/SAR type]
XP_003973736.1	bactericidal permeability-increasing protein-like [Takifugu rubripes]	LOC101073247	27803.71484375	16363.794921875	98128.59375	55971.875	0	0	0	0	Inf	0	Inf	up	1	Molecular Function:lipid binding (GO:0008289)	--	--	--	--	--	--	IPR001124 [Lipid-binding serum glycoprotein, C-terminal] ; IPR017942[Lipid-binding serum glycoprotein, N-terminal]
XP_003973908.1	phospholipid phosphatase 3 isoform X2 [Takifugu rubripes]	plpp3	43127.078125	41705.00390625	42563.3203125	31834.03515625	17998.6484375	17178.59375	24030.84765625	15319.4345703125	2.13651853797461	0.000645471402931238	1.09526183493525	up	--	--	phosphatidate phosphatase	3.1.3.4	ko00561 Glycerolipid metabolism ko00564 Glycerophospholipid metabolism ko00565 Ether lipid metabolism ko00600 Sphingolipid metabolism ko01100 Metabolic pathways	--	--	--	IPR000326 [Phosphatidic acid phosphatase type 2/haloperoxidase]
XP_003974073.2	cytochrome P450 2J1-like [Takifugu rubripes]	LOC101075700	123483.890625	168470.34375	182774.03125	177971.578125	136925.484375	89513.8671875	100955.4140625	87575.8671875	1.57288201173724	0.0154385830916112	0.653410452402744	up	3	Molecular Function:iron ion binding (GO:0005506),Molecular Function:heme binding (GO:0020037),Biological Process:oxidation-reduction process (GO:0055114)	cytochrome P450 family 2 subfamily J	1.14.14.1	ko00590 Arachidonic acid metabolism ko00591 Linoleic acid metabolism ko01100 Metabolic pathways	Cytochrome P450	QV	Secondary metabolites biosynthesis, transport and catabolism ; Defense mechanisms ;	IPR001128 [Cytochrome P450]
XP_003974834.1	macrophage-expressed gene 1 protein [Takifugu rubripes]	mpeg1	29721.919921875	37314.34765625	12840.509765625	32486.814453125	0	79213.0234375	100879.625	0	0.311960518021562	0.00395397884067014	-1.68056464291146	down	--	--	--	--	--	--	--	--	IPR020864 [Membrane attack complex component/perforin (MACPF) domain]
XP_003975501.1	protein THEM6-like [Takifugu rubripes]	LOC101071842	0	31709.173828125	89772.8984375	68426.3828125	21468.611328125	18991.89453125	28918.759765625	3273.41723632813	3.48522949828024	0.0337186102717406	1.80125365900027	up	--	--	--	--	--	Acyl-CoA thioesterase FadM	I	Lipid transport and metabolism ;	--
XP_003976413.1	TOX high mobility group box family member 4 isoform X2 [Takifugu rubripes]	tox4	11241.3134765625	13764.7451171875	36963.2734375	39396.0234375	0	158403.578125	120733.53125	79183.0078125	0.212167871562123	0.00660596755934619	-2.23672188843351	down	--	--	--	--	--	--	--	--	IPR009071 [High mobility group box domain]
XP_003976796.1	ADP-ribosylation factor-related protein 1 isoform X1 [Takifugu rubripes]	arfrp1	8375.2177734375	31735.267578125	15326.728515625	23028.470703125	36084.7421875	60944.0078125	0	39538.63671875	0.430917401596985	0.0322943088740699	-1.21451673537905	down	1	Molecular Function:GTP binding (GO:0005525)	ADP-ribosylation factor related protein 1	--	--	GTPase SAR1 family domain	R	General function prediction only ;	IPR006689 [Small GTPase superfamily, ARF/SAR type]
XP_003976870.1	galactocerebrosidase [Takifugu rubripes]	galc	188467.96875	153022.53125	181887.796875	225292.390625	121548.3359375	143160.328125	131088.921875	82381.0703125	1.56567148640901	0.0143564800315883	0.646781534054663	up	2	Molecular Function:galactosylceramidase activity (GO:0004336),Biological Process:galactosylceramide catabolic process (GO:0006683)	galactosylceramidase	3.2.1.46	ko00600 Sphingolipid metabolism ko01100 Metabolic pathways ko04142 Lysosome	O-Glycosyl hydrolase	M	Cell wall/membrane/envelope biogenesis ;	IPR001286 [Glycoside hydrolase, family 59]
XP_003977149.1	ragulator complex protein LAMTOR2 [Takifugu rubripes]	lamtor2	73377.96875	63819.68359375	59063.5	79767.640625	38028.7109375	34913.71875	36239.7890625	48437.31640625	1.75123465942924	0.00182973020910607	0.808372412904601	up	--	--	ragulator complex protein LAMTOR2	--	ko04150 mTOR signaling pathway	--	--	--	IPR004942 [Roadblock/LAMTOR2 domain]
XP_003977201.2	tetraspanin-8-like [Takifugu rubripes]	LOC101067360	210775.875	200119.875	280025.6875	248926.078125	91689.0546875	145640.9375	140326.84375	135453.203125	1.83166853905683	0.0029189129469209	0.873158455223113	up	1	Cellular Component:integral component of membrane (GO:0016021)	tetraspanin-8	--	--	--	--	--	IPR018499 [Tetraspanin/Peripherin]
XP_003977745.2	transmembrane protein 106B isoform X1 [Takifugu rubripes]	LOC101074539	36350.9296875	31637.9296875	42336.375	35781.07421875	18583.197265625	20810.0859375	28626.552734375	21167.205078125	1.63820109883624	0.00375050703208391	0.712112467165622	up	--	--	--	--	--	--	--	--	IPR009790 [Protein of unknown function DUF1356, TMEM106]
XP_003978053.1	TAF5-like RNA polymerase II p300/CBP-associated factor-associated factor 65 kDa subunit 5L isoform X2 [Takifugu rubripes]	taf5l	0	0	0	0	4534.09912109375	33672.2578125	4366.8916015625	12142.67578125	-Inf	0	-Inf	down	1	Molecular Function:protein binding (GO:0005515)	transcription initiation factor TFIID subunit 5	--	ko03022 Basal transcription factors ko05168 Herpes simplex infection	WD40 repeat	R	General function prediction only ;	IPR001680 [WD40 repeat] ; IPR007582[TFIID subunit TAF5, NTD2 domain]
XP_003978094.2	deaminated glutathione amidase isoform X1 [Takifugu rubripes]	nit1	30169.265625	24957.0625	19583.58203125	12478.935546875	38533.58203125	27172.71875	35156.45703125	48017.640625	0.5856301206752	0.0361938783475922	-0.771938337318664	down	1	Biological Process:nitrogen compound metabolic process (GO:0006807)				Predicted amidohydrolase	R	General function prediction only ;	IPR003010 [Carbon-nitrogen hydrolase]
XP_003978441.1	protein Dr1 [Takifugu rubripes]	dr1	0	16537.61328125	15830.0869140625	11358.7021484375	28771.978515625	46051.171875	26947.451171875	0	0.429656518409164	0.0372324584170787	-1.21874431230555	down	--	--	down-regulator of transcription 1	--	--	--	--	--	IPR003958 [Transcription factor CBF/NF-Y/archaeal histone domain]
XP_003978612.1	NEDD8-like [Takifugu rubripes]	LOC101077379	148686.640625	181944.09375	130423.65625	117255.9765625	170526.1875	280805.3125	193498.046875	294980.6875	0.615348020307624	0.0379236233573832	-0.70052551343827	down	1	Molecular Function:protein binding (GO:0005515)	ubiquitin-like protein Nedd8	--	--	Ubiquitin	O	Posttranslational modification, protein turnover, chaperones ;	IPR000626 [Ubiquitin domain]
XP_011600668.2	GPI transamidase component PIG-T [Takifugu rubripes]	pigt	25395.142578125	36432.6953125	36546.7109375	30110.25390625	25309.08203125	10386.94140625	24366.8125	18101.236328125	1.64378337783816	0.0282704628951228	0.717020189341937	up	2	Biological Process:attachment of GPI anchor to protein (GO:0016255),Cellular Component:GPI-anchor transamidase complex (GO:0042765)	phosphatidylinositol glycan, class T	--	ko00563 Glycosylphosphatidylinositol (GPI)-anchor biosynthesis ko01100 Metabolic pathways	--	--	--	IPR007245 [GPI transamidase component PIG-T]
XP_011600743.1	RNA-binding protein 10-like isoform X1 [Takifugu rubripes]	LOC101076635	166983.046875	70711.3359375	133484.390625	132206.234375	92514.7734375	21849.158203125	16112.8818359375	18974.978515625	3.36820991640444	0.0174989629623516	1.75198205405704	up	2	Molecular Function:nucleic acid binding (GO:0003676),Molecular Function:zinc ion binding (GO:0008270)	RNA-binding protein 5/10	--	--	--	--	--	IPR000504 [RNA recognition motif domain] ; IPR001876[Zinc finger, RanBP2-type]
XP_011601963.2	pyridoxal-dependent decarboxylase domain-containing protein 1 isoform X4 [Takifugu rubripes]	pdxdc1	29780.40625	15838.140625	22717.263671875	23652.939453125	50290.76953125	41540.328125	42694.50390625	25635.927734375	0.574349847955622	0.0279804109448495	-0.799998315894559	down	3	Molecular Function:carboxy-lyase activity (GO:0016831),Biological Process:carboxylic acid metabolic process (GO:0019752),Molecular Function:pyridoxal phosphate binding (GO:0030170)	--	--	--	Glutamate or tyrosine decarboxylase or a related PLP-dependent protein	E	Amino acid transport and metabolism ;	IPR002129 [Pyridoxal phosphate-dependent decarboxylase]
XP_011602057.2	ran GTPase-activating protein 1-like isoform X2 [Takifugu rubripes]	LOC101061032	37990.70703125	37010.65625	48300.93359375	38695.27734375	60135.2421875	49944.375	72057.6953125	62887.08984375	0.661148737306091	0.00752562715458773	-0.59695322642977	down	3	Molecular Function:GTPase activator activity (GO:0005096),Molecular Function:protein binding (GO:0005515),Biological Process:signal transduction (GO:0007165)	Ran GTPase-activating protein 1	--	ko03013 RNA transport	Leucine-rich repeat (LRR) protein	K	Transcription ;	IPR001611 [Leucine-rich repeat] ; IPR009109[Ran-GTPase activating protein 1, C-terminal]
XP_011602981.2	beta-hexosaminidase subunit beta isoform X1 [Takifugu rubripes]	hexb	280869.65625	194127.390625	286637.4375	201633.0625	111423.953125	158987.65625	118093.8828125	100502.9375	1.96983832669423	0.00542984983382365	0.978077226205538	up	1	Biological Process:carbohydrate metabolic process (GO:0005975)	hexosaminidase	3.2.1.52	ko00511 Other glycan degradation ko00520 Amino sugar and nucleotide sugar metabolism ko00531 Glycosaminoglycan degradation ko00603 Glycosphingolipid biosynthesis - globo and isoglobo series ko00604 Glycosphingolipid biosynthesis - ganglio series ko01100 Metabolic pathways ko04142 Lysosome	N-acetyl-beta-hexosaminidase	G	Carbohydrate transport and metabolism ;	IPR015883 [Glycoside hydrolase family 20, catalytic domain] ; IPR029019[Beta-hexosaminidase, eukaryotic type, N-terminal]
XP_011603116.2	golgin subfamily A member 2 isoform X1 [Takifugu rubripes]	golga2	22527.0625	17436.26953125	19048.896484375	16751.123046875	32009.048828125	45995.03515625	26340.154296875	31380.029296875	0.558215217620456	0.0145004375737455	-0.841106640339507	down	1	Cellular Component:Golgi apparatus (GO:0005794)	golgin subfamily A member 2	--	--	--	--	--	IPR024858 [Golgin subfamily A]
XP_011603548.1	probable C-mannosyltransferase DPY19L1 [Takifugu rubripes]	dpy19l1	48431.84765625	34125.6328125	40206.99609375	29407.91015625	20857.08984375	14561.146484375	22916.357421875	33932.97265625	1.64925111440288	0.0406096766133984	0.721811079746823	up	1	Cellular Component:integral component of membrane (GO:0016021)	--	--	--	--	--	--	IPR018732 [Dpy-19/Dpy-19-like]
XP_011603941.1	multidrug resistance protein 1 isoform X1 [Takifugu rubripes]	LOC101067017	51708.81640625	39001.6328125	77546.21875	74876.453125	155689.59375	100246.96875	92322.8671875	93069.78125	0.550911009441843	0.0320841231015113	-0.860108800783702	down	5	Molecular Function:ATP binding (GO:0005524),Biological Process:transport (GO:0006810),Cellular Component:integral component of membrane (GO:0016021),Molecular Function:ATPase activity (GO:0016887),Biological Process:transmembrane transport (GO:0055085)	ATP-binding cassette, subfamily B (MDR/TAP), member 1	3.6.3.44	ko02010 ABC transporters	ABC-type multidrug transport system, ATPase and permease component	V	Defense mechanisms ;	IPR003439 [ABC transporter-like] ; IPR011527[ABC transporter type 1, transmembrane domain]
XP_011604094.2	zinc finger protein 687a isoform X1 [Takifugu rubripes]	LOC101068979	9794.6513671875	9719.544921875	7597.55517578125	0	14980.5224609375	0	15730.515625	19811.244140625	0.53662958738213	0.00939564457882856	-0.898001494271963	down	1	Molecular Function:metal ion binding (GO:0046872)	--	--	--	--	--	--	IPR007087 [Zinc finger, C2H2]
XP_011605301.1	probable bifunctional dTTP/UTP pyrophosphatase/methyltransferase protein isoform X3 [Takifugu rubripes]	asmtl	68986.390625	63551.46875	57756.3046875	58866.4375	36855.359375	39991.34765625	46349.53515625	39132.27734375	1.53491575160047	0.000563747686597088	0.61815947117603	up	2	Molecular Function:O-methyltransferase activity (GO:0008171),Molecular Function:nucleoside-triphosphate diphosphatase activity (GO:0047429)	--	--	--	Trans-aconitate methyltransferase	C	Energy production and conversion ;	IPR001077 [O-methyltransferase, family 2] ; IPR003697[Maf-like protein] ; IPR031725[Acetylserotonin O-methyltransferase, dimerisation domain]
XP_011606908.1	relA-associated inhibitor isoform X2 [Takifugu rubripes]	ppp1r13l	20359.87890625	26639.16796875	25772.841796875	14352.2734375	31543.013671875	33798.78125	36643.9140625	34606.26953125	0.637842449140662	0.00648009591435292	-0.648727981105837	down	1	Molecular Function:protein binding (GO:0005515)	--	--	--	Ankyrin repeat	T	Signal transduction mechanisms ;	IPR001452 [SH3 domain] ; IPR020683[Ankyrin repeat-containing domain]
XP_011607293.2	nuclear pore complex protein Nup153 isoform X1 [Takifugu rubripes]	nup153	33216.38671875	24804.65234375	35314.73828125	40546.0234375	41545.76953125	80870.2734375	65535.671875	53054.171875	0.555512575248786	0.0253357846427277	-0.848108524328414	down	1	Molecular Function:zinc ion binding (GO:0008270)	nuclear pore complex protein Nup153	--	ko03013 RNA transport	--	--	--	IPR001876 [Zinc finger, RanBP2-type] ; IPR013913[Nucleoporin Nup153, N-terminal]
XP_011607527.2	mRNA cap guanine-N7 methyltransferase [Takifugu rubripes]	rnmt	38774.328125	40876.9453125	53901.32421875	40114.0078125	21107.03515625	20911.09375	39524.13671875	26994.201171875	1.60007609049745	0.0272152580981773	0.678140513095852	up	--	--	mRNA (guanine-N7-)-methyltransferase	2.1.1.56	ko03015 mRNA surveillance pathway	--	--	--	IPR004971 [mRNA (guanine-N(7))-methyltransferase domain]
XP_011607601.2	MAP7 domain-containing protein 1-like isoform X1 [Takifugu rubripes]	LOC101067704	13327.373046875	18997.23828125	8232.171875	8716.3271484375	26083.04296875	30238.37890625	23414.74609375	22502.873046875	0.481940263348442	0.00484447875924639	-1.05307375986754	down	2	Biological Process:microtubule cytoskeleton organization (GO:0000226),Cellular Component:microtubule cytoskeleton (GO:0015630)	MAP7 domain-containing protein 1	--	--	--	--	--	IPR008604 [Microtubule-associated protein 7 family]
XP_011608399.1	transforming growth factor-beta receptor-associated protein 1 [Takifugu rubripes]	tgfbrap1	23555.34375	9140.16796875	13599.625	20522.220703125	31262.32421875	36332.75390625	29080.31640625	29664.2109375	0.528871031170049	0.00662927540633672	-0.919012140744446	down	2	Biological Process:intracellular protein transport (GO:0006886),Biological Process:vesicle-mediated transport (GO:0016192)	vacuolar protein sorting-associated protein 3	--		--	--	--	IPR000547 [Clathrin, heavy chain/VPS, 7-fold repeat] ; IPR001180[Citron homology (CNH) domain] ; IPR019452[Vacuolar sorting protein 39/Transforming growth factor beta receptor-associated domain 1] ; IPR019453[Vacuolar sorting protein 39/Transforming growth factor beta receptor-associated domain 2]
XP_011608473.1	cleavage and polyadenylation specificity factor subunit 7 isoform X1 [Takifugu rubripes]	cpsf7	24651.544921875	14627.3076171875	19010.642578125	0	39415.25390625	32442.30859375	0	29039.1171875	0.577714700798117	0.0280015224459447	-0.791570888250359	down	--	--	cleavage and polyadenylation specificity factor subunit 6/7	--	ko03015 mRNA surveillance pathway	--	--	--	--
XP_011609161.1	inositol polyphosphate 5-phosphatase OCRL-1 isoform X1 [Takifugu rubripes]	ocrl	9791.9765625	0	12285.8662109375	0	6267.0400390625	6018.63525390625	7313.83251953125	6357.720703125	1.70109399469575	0.00650246588816505	0.766462859951848	up	1	Biological Process:signal transduction (GO:0007165)	inositol polyphosphate 5-phosphatase INPP5B/F	3.1.3.36	ko00562 Inositol phosphate metabolism ko01100 Metabolic pathways ko04070 Phosphatidylinositol signaling system	--	--	--	IPR000198 [Rho GTPase-activating protein domain] ; IPR005135[Endonuclease/exonuclease/phosphatase] ; IPR031995[Inositol polyphosphate 5-phosphatase, clathrin binding domain]
XP_011610542.2	apolipoprotein B-100-like [Takifugu rubripes]	LOC101066597	52181.203125	74965.078125	71586.03125	73421.515625	43575.77734375	40945.0703125	36752.51171875	37484.421875	1.71427079656922	0.00222711922176887	0.777595024274826	up	2	Molecular Function:lipid transporter activity (GO:0005319),Biological Process:lipid transport (GO:0006869)	apolipoprotein B	--		--	--	--	IPR001747 [Lipid transport protein, N-terminal] ; IPR009454[Lipid transport, open beta-sheet] ; IPR015255[Vitellinogen, open beta-sheet]
XP_011610678.2	sodium channel and clathrin linker 1 [Takifugu rubripes]	LOC101063900	49206.3046875	28251.396484375	50296.1875	47969.984375	100223.7734375	71411.8203125	0	67124.34375	0.551989191173064	0.0206182779006187	-0.857288077872494	down	--	--	--	--	--	--	--	--	--
XP_011611923.2	C-reactive protein-like [Takifugu rubripes]	LOC105417795	305804.8125	363054.8125	159418.21875	281825	674995.875	436343.1875	530969.1875	376581.375	0.549858115076499	0.0267800107941667	-0.862868700037554	down	--	--	--	--	--	--	--	--	IPR001759 [Pentraxin-related]
XP_011612458.2	membrane-associated guanylate kinase, WW and PDZ domain-containing protein 1 isoform X2 [Takifugu rubripes]	magi1	10380.0107421875	9883.3310546875	24124.6640625	24328.044921875	50767.36328125	59896.5625	41299.38671875	22607.166015625	0.393629274351216	0.0254128500041016	-1.34509057646934	down	1	Molecular Function:protein binding (GO:0005515)	atrophin-1 interacting protein 3 (BAI1-associated protein 1)	--	ko04530 Tight junction	Guanylate kinase	F	Nucleotide transport and metabolism ;	IPR001202 [WW domain] ; IPR001478[PDZ domain] ; IPR008145[Guanylate kinase/L-type calcium channel beta subunit]
XP_011612550.2	molybdenum cofactor biosynthesis protein 1 isoform X1 [Takifugu rubripes]	mocs1	10487.64453125	1387.19812011719	7988.26513671875	0	17655.34375	16539.578125	21862.908203125	11847.5234375	0.390015548794013	0.0265600150283005	-1.35839645367951	down	4	Molecular Function:catalytic activity (GO:0003824),Biological Process:Mo-molybdopterin cofactor biosynthetic process (GO:0006777),Cellular Component:molybdopterin synthase complex (GO:0019008),Molecular Function:iron-sulfur cluster binding (GO:0051536)	--	--	ko00790 Folate biosynthesis ko01100 Metabolic pathways	Molybdenum cofactor biosynthesis enzyme MoaA	H	Coenzyme transport and metabolism ;	IPR002820 [Molybdopterin cofactor biosynthesis C (MoaC) domain] ; IPR007197[Radical SAM] ; IPR010505[Molybdenum cofactor synthesis C-terminal]
XP_011613196.2	serine/arginine-rich splicing factor 11 isoform X1 [Takifugu rubripes]	srsf11	124835.4921875	85831.4453125	87460.4140625	112698.4453125	131153.578125	246718.53125	248274.65625	170394.953125	0.515761807830608	0.019771405435037	-0.955223149393808	down	1	Molecular Function:nucleic acid binding (GO:0003676)	splicing factor, arginine/serine-rich 11	--	--	--	--	--	IPR000504 [RNA recognition motif domain]
XP_011613811.2	ataxin-2 isoform X1 [Takifugu rubripes]	atxn2	17695.30859375	18190.623046875	17005.37890625	11481.28515625	23721.060546875	39171.73046875	45149.41015625	36148.00390625	0.446442223091691	0.00582124172414723	-1.16345461573924	down	--	--	--	--	--	--	--	--	IPR009604 [LsmAD domain] ; IPR009818[Ataxin-2, C-terminal] ; IPR025852[Ataxin 2, SM domain]
XP_011614081.1	pleckstrin homology domain-containing family A member 2 [Takifugu rubripes]	plekha2	134141.828125	6930.09765625	0	25061.30859375	362946.96875	369920.75	358681.4375	247700.28125	0.165399344561357	0.00208951339729988	-2.59597457742747	down	--	--	--	--	--	--	--	--	IPR001849 [Pleckstrin homology domain]
XP_011615588.1	solute carrier family 12 member 6 isoform X1 [Takifugu rubripes]	slc12a6	12932.4375	9750.244140625	16232.201171875	14950.201171875	0	24612.16015625	37136.41796875	18964.8984375	0.500521284781962	0.0378338050016404	-0.998496673585429	down	5	Molecular Function:transporter activity (GO:0005215),Biological Process:transport (GO:0006810),Biological Process:ion transport (GO:0006811),Cellular Component:membrane (GO:0016020),Biological Process:transmembrane transport (GO:0055085)	solute carrier family 12 (potassium/chloride transporter), member 4/5/6	--	--	Amino acid transporter	E	Amino acid transport and metabolism ;	IPR004841 [Amino acid permease/ SLC12A domain] ; IPR018491[SLC12A transporter, C-terminal]
XP_011616981.1	lysocardiolipin acyltransferase 1 isoform X2 [Takifugu rubripes]	lclat1	54734.44921875	12950.2841796875	8376.134765625	8380.7744140625	56032.9609375	54197.91015625	0	103192.140625	0.296740409684838	0.0456352798605342	-1.75272669054235	down	1	Biological Process:metabolic process (GO:0008152)	--	--	ko00561 Glycerolipid metabolism ko00564 Glycerophospholipid metabolism ko01100 Metabolic pathways	1-acyl-sn-glycerol-3-phosphate acyltransferase	I	Lipid transport and metabolism ;	IPR002123 [Phospholipid/glycerol acyltransferase] ; IPR032098[Acyltransferase, C-terminal domain]
XP_011617650.1	phosphofurin acidic cluster sorting protein 1 [Takifugu rubripes]	pacs1	52538.65625	24414.251953125	40505.19140625	40115.37890625	44839.56640625	68940.8671875	92690.25	93328.7265625	0.525596359357414	0.0329316959725926	-0.927972812292561	down	--	--	--	--	--	--	--	--	IPR019381 [Phosphofurin acidic cluster sorting protein 1]
XP_011618006.2	zinc finger protein 839 isoform X3 [Takifugu rubripes]	znf839	20057.185546875	19201.775390625	11712.197265625	20320.47265625	20193.935546875	32704.75390625	34138.67578125	30133.654296875	0.608440817060239	0.0223527791696553	-0.716811155836864	down	--	--	--	--	--	--	--	--	IPR031885 [Domain of unknown function DUF4764]
XP_011618469.2	NADH dehydrogenase [ubiquinone] flavoprotein 3, mitochondrial isoform X1 [Takifugu rubripes]	ndufv3	216826	132066.84375	167854.09375	242304.53125	218335.15625	349177	394037.3125	341554.625	0.582494884630164	0.023324429626791	-0.779682714564393	down	2	Cellular Component:mitochondrion (GO:0005739),Cellular Component:mitochondrial respiratory chain complex I (GO:0005747)	NADH dehydrogenase (ubiquinone) flavoprotein 3	--	ko00190 Oxidative phosphorylation ko01100 Metabolic pathways	--	--	--	IPR026193 [NADH-ubiquinone oxidoreductase flavoprotein 3]
XP_029682834.1	nck-associated protein 1-like [Takifugu rubripes]	nckap1l	8927.52734375	0	9389.4072265625	0	3510.2109375	5034.6318359375	6126.48974609375	0	1.87272708998259	0.0232588793435713	0.905140672877325	up	--	--	NCK-associated protein 1	--	ko04810 Regulation of actin cytoskeleton	--	--	--	IPR019137 [Nck-associated protein 1]
XP_029684178.1	inactive tyrosine-protein kinase transmembrane receptor ROR1 isoform X1 [Takifugu rubripes]	ror1	0	0	15968.8798828125	13932.8017578125	0	0	25785.658203125	23813.876953125	0.602862134623395	0.0200830858286223	-0.730099977398552	down	3	Molecular Function:protein kinase activity (GO:0004672),Molecular Function:protein binding (GO:0005515),Biological Process:protein phosphorylation (GO:0006468)	receptor tyrosine kinase-like orphan receptor 1	2.7.10.1	--	Ankyrin repeat	T	Signal transduction mechanisms ;	IPR000001 [Kringle] ; IPR001245[Serine-threonine/tyrosine-protein kinase catalytic domain] ; IPR013098[Immunoglobulin I-set] ; IPR020067[Frizzled domain]
XP_029685364.1	dipeptidyl peptidase 2 [Takifugu rubripes]	dpp7	53361.4921875	31791.755859375	34574.26953125	44062.3984375	16938.296875	34876.1796875	19544.83203125	16424.115234375	1.86584105373147	0.0274941595854073	0.899826091891542	up	2	Biological Process:proteolysis (GO:0006508),Molecular Function:serine-type peptidase activity (GO:0008236)	dipeptidyl-peptidase II	3.4.14.2	--	--	--	--	IPR008758 [Peptidase S28]
XP_029685423.1	uncharacterized protein LOC101080231 [Takifugu rubripes]	LOC101080231	0	0	0	0	13703.638671875	23961.826171875	28173.31640625	26133.0703125	-Inf	0	-Inf	down	1	Molecular Function:NAD+ ADP-ribosyltransferase activity (GO:0003950)	--	--	--	--	--	--	IPR012317 [Poly(ADP-ribose) polymerase, catalytic domain]
XP_029687796.1	reversion-inducing cysteine-rich protein with Kazal motifs [Takifugu rubripes]	reck	13136.52734375	9105.21484375	9996.4794921875	7066.21875	13819.4443359375	18100.03125	13827.0634765625	14215.41015625	0.655489705418	0.0196486752863562	-0.609354972043727	down	1	Molecular Function:protein binding (GO:0005515)	reversion-inducing-cysteine-rich protein with kazal motifs	--		--	--	--	IPR002350 [Kazal domain]
XP_029687816.1	serine/threonine-protein phosphatase 2A 56 kDa regulatory subunit gamma isoform isoform X1 [Takifugu rubripes]	ppp2r5c	0	25236.056640625	27585.19921875	32866.9765625	9916.974609375	8669.45703125	8013.81884765625	0	3.22133178631626	0.00106323660868469	1.68765726110003	up	3	Cellular Component:protein phosphatase type 2A complex (GO:0000159),Biological Process:signal transduction (GO:0007165),Molecular Function:protein phosphatase regulator activity (GO:0019888)	serine/threonine-protein phosphatase 2A regulatory subunit B'	--	ko03015 mRNA surveillance pathway ko04114 Oocyte meiosis ko04261 Adrenergic signaling in cardiomyocytes	--	--	--	IPR002554 [Protein phosphatase 2A, regulatory B subunit, B56]
XP_029690896.1	peroxiredoxin-like 2A isoform X1 [Takifugu rubripes]	LOC101063569	988001.5	913332.3125	1492159.5	1691974.5	447572.59375	453719.59375	292207.40625	495350.65625	3.01120114853286	0.0181105536940893	1.59033908345218	up	--	--	--	--	--	--	--	--	IPR032801 [Peroxiredoxin-like FAM213/AAED1]
XP_029691859.1	protein spinster homolog 1 isoform X1 [Takifugu rubripes]	spns1	16211.7333984375	7810.259765625	12142.4921875	14622.2275390625	7820.0263671875	5762.3681640625	6365.03076171875	1587.98999023438	2.35828806748096	0.0180211233665658	1.23773995586754	up	2	Cellular Component:integral component of membrane (GO:0016021),Biological Process:transmembrane transport (GO:0055085)	--	--	--	Sugar phosphate permease	G	Carbohydrate transport and metabolism ;	IPR011701 [Major facilitator superfamily]
XP_029692049.1	immunoglobulin lambda-1 light chain-like [Takifugu rubripes]	LOC115249829	39967.8125	32818.859375	46513.5234375	29967.755859375	77852.3984375	92359.640625	101044.1328125	45975.58203125	0.470532818149054	0.0160421666052645	-1.08763274509037	down	--	--	--	--	--	--	--	--	IPR003597 [Immunoglobulin C1-set] ; IPR013106[Immunoglobulin V-set domain]
XP_029692057.1	immunoglobulin lambda-1 light chain-like [Takifugu rubripes]	LOC115249835	18343.55078125	16988.22265625	16980.42578125	18930.05859375	50513.2109375	50379.8359375	49335.65625	26880.80859375	0.402249755651931	0.0193655091245682	-1.3138365503087	down	--	--	--	--	--	--	--	--	IPR003597 [Immunoglobulin C1-set] ; IPR013106[Immunoglobulin V-set domain]
XP_029695971.1	protein N-lysine methyltransferase METTL21A isoform X1 [Takifugu rubripes]	mettl21a	0	6912.85986328125	7115.896484375	6988.92724609375	16195.4326171875	9922.2197265625	10530.203125	10603.640625	0.593072821850962	0.0465581283930174	-0.753718834512402	down	--	--	protein N-lysine methyltransferase METTL21A	2.1.1.-	--	Predicted nicotinamide N-methyase	R	General function prediction only ;	IPR019410 [Lysine methyltransferase]
XP_029697275.1	protein tweety homolog 2 isoform X1 [Takifugu rubripes]	ttyh2	0	0	17784.734375	23716.40234375	8249.9013671875	0	13924.6044921875	8067.3994140625	2.05845843756421	0.0489526723487673	1.04156431942656	up	--	--	--	--	--	--	--	--	IPR006990 [Tweety]
XP_029700059.1	leucine-rich repeat and calponin homology domain-containing protein 3 isoform X3 [Takifugu rubripes]	LOC101061236	29878.69140625	13774.71875	17089.4296875	17243.8203125	27518.53125	27161.201171875	40644.80859375	37362.3515625	0.587749540598609	0.0325080126743712	-0.766726588659201	down	1	Molecular Function:protein binding (GO:0005515)	--	--	--	Leucine-rich repeat (LRR) protein	K	Transcription ;	IPR001611 [Leucine-rich repeat] ; IPR001715[Calponin homology domain]
XP_029700120.1	LOW QUALITY PROTEIN: cdc42 effector protein 4 [Takifugu rubripes]	cdc42ep4	30126.369140625	18314.677734375	26964.87109375	17998.248046875	55676.36328125	82997.875	40006.78515625	66099.953125	0.381582618581375	0.00738797237809055	-1.38993263805537	down	--	--	--	--	--	--	--	--	IPR000095 [CRIB domain] ; IPR029273[Cdc42 effector]
XP_029701243.1	renalase [Takifugu rubripes]	rnls	0	0	65303.77734375	63490.09765625	33055.31640625	0	24796.97265625	0	2.22625374185037	0.0139093285073526	1.15461803618683	up	2	Molecular Function:oxidoreductase activity (GO:0016491),Biological Process:oxidation-reduction process (GO:0055114)	--	--	--	Predicted NAD/FAD-dependent oxidoreductase	R	General function prediction only ;	IPR002937 [Amine oxidase]
XP_029703718.1	procollagen C-endopeptidase enhancer 2 [Takifugu rubripes]	LOC101077796	268062.03125	358526.625	85575.6640625	296635.65625	476041.46875	475258.78125	429732.875	455898.3125	0.549176717197155	0.0363650378438796	-0.864657632359797	down	--	--	--	--	--	Formylglycine-generating enzyme, required for sulfatase activity, contains SUMF1/FGE domain	O	Posttranslational modification, protein turnover, chaperones ;	IPR000859 [CUB domain] ; IPR018933[Netrin module, non-TIMP type]
XP_029705651.1	ATP synthase subunit ATP5MPL, mitochondrial-like [Takifugu rubripes]	LOC115253001	71806.3125	128183.75	12362.580078125	8529.0390625	290668.90625	131142.125	0	331837.5625	0.219812340398822	0.0239083154756724	-2.18565571254732	down	1	Cellular Component:mitochondrion (GO:0005739)	--	--	--	--	--	--	IPR012574 [Mitochondrial proteolipid]
XP_029706051.1	myosin-10-like isoform X1 [Takifugu rubripes]	LOC101062147	184344.21875	249195.1875	332151.46875	286375.5625	51875.4765625	133840.3125	171951.09375	131156.203125	2.15224376214203	0.012712744053512	1.10584148612756	up	4	Molecular Function:motor activity (GO:0003774),Molecular Function:protein binding (GO:0005515),Molecular Function:ATP binding (GO:0005524),Cellular Component:myosin complex (GO:0016459)	myosin heavy chain	--	ko04530 Tight junction	--	--	--	IPR000048 [IQ motif, EF-hand binding site] ; IPR001609[Myosin head, motor domain] ; IPR002928[Myosin tail] ; IPR004009[Myosin, N-terminal, SH3-like]
